# Supplementary material for: Active landslides on the Moon
Source: Natl Sci Rev. 2025 Sep 11;12(11):nwaf384. doi: 10.1093/nsr/nwaf384 (PMC12576953; doi:10.1093/nsr/nwaf384)
Supplement: nwaf384_Supplemental_Files [file nwaf384_supplemental_files.zip]

Archive with 2 entries (2 files):
- 2025-434-supplementarymaterials.docx
- 2025-434-supportingData.xlsx
