# Supplementary material for: Active landslides on the Moon
Source: Natl Sci Rev. 2025 Sep 11;12(11):nwaf384. doi: 10.1093/nsr/nwaf384 (PMC12576953; doi:10.1093/nsr/nwaf384)
Supplement: nwaf384_Supplemental_Files [file nwaf384_supplemental_files.zip › 2025-434-supportingData.xlsx]

## Sheet: WithReliableTemporalPairs
No.	Terrain Type	Terrain Name	Temporal Pair	Before Image ID	After Image ID	Time(Before)	Time(After)	Resolution(Before)	Resolution(After)	Emission angle(Before)	Emission angle(After)	Incidence angle(Before)	Incidence angle(After)	Phase angle(Before)	Phase angle(After)	North azimuth(Before)	North azimuth(After)	Sub solar azimuth(Before)	Sub solar azimuth(After)	Solar longitude(Before)	Solar longitude(After)
1	Craters in MareImbrium	Archimedes	M1116557958LE_M1445709187LE	M1116557958LE	M1445709187LE	2013-02-26	2023-08-03	1.04053	0.955477	1.77	1.73	31.84	33.77	32.65	34.63	90.86	95.16	245.1	242.15	110.05	106.29
2			M1116557958LE_M1445709187RE	M1116557958LE	M1445709187RE	2013-02-26	2023-08-03	1.04053	0.954032	1.77	1.17	31.84	33.84	32.65	33.22	90.86	96.53	245.1	240.83	110.05	106.29
3			M1121273915LE_M1450399140LE	M1121273915LE	M1450399140LE	2013-04-22	2023-09-26	1.03212	0.903634	1.77	1.73	49.44	47.43	50.99	48.99	273.11	277.3	151.14	154.29	164.31	158.59
4			M1121273915RE_M1450399140RE	M1121273915RE	M1450399140RE	2013-04-22	2023-09-26	1.03016	0.902291	1.19	1.16	49.62	47.55	48.62	46.54	270.95	275.2	151.56	154.57	164.31	158.59
5			M1131857010LE_M1473821490LE	M1131857010LE	M1473821490LE	2013-08-23	2024-06-23	1.05103	0.790463	1.77	1.71	34.48	36.54	35.47	37.65	87.23	95.5	238.02	231.63	293.72	82.55
6			M1131857010LE_M1473821490RE	M1131857010LE	M1473821490RE	2013-08-23	2024-06-23	1.05103	0.789311	1.77	1.16	34.48	36.62	35.47	35.84	87.23	96.88	238.02	230.41	293.72	82.55
7			M1144836512LE_M1443371231RE	M1144836512LE	M1443371231RE	2014-01-20	2023-07-07	1.35552	0.963916	1.77	1.17	51.09	53.32	52.65	52.27	91.45	96.55	209.51	210.16	89.78	79.55
8			M1147175940LE_M1473821490RE	M1147175940LE	M1473821490RE	2014-02-16	2024-06-23	1.33414	0.789311	1.77	1.16	31.84	36.62	32.73	35.84	91.41	96.88	241.9	230.41	118.1	82.55
9			M1162475837LE_M1445702130RE	M1162475837LE	M1445702130RE	2014-08-12	2023-08-03	1.30457	0.954868	1.77	1.17	34.21	32.3	35.19	31.65	86.77	96.45	237.95	239.37	302.09	106.09
10			M1162475837LE_M1473821490LE	M1162475837LE	M1473821490LE	2014-08-12	2024-06-23	1.30457	0.790463	1.77	1.71	34.21	36.54	35.19	37.65	86.77	95.5	237.95	231.63	302.09	82.55
11			M1162475837RE_M1473821490LE	M1162475837RE	M1473821490LE	2014-08-12	2024-06-23	1.30265	0.790463	1.19	1.71	34.32	36.54	33.61	37.65	88.24	95.5	236.58	231.63	302.09	82.55
12			M1162475837RE_M1473821490RE	M1162475837RE	M1473821490RE	2014-08-12	2024-06-23	1.30265	0.789311	1.19	1.16	34.32	36.62	33.61	35.84	88.24	96.88	236.58	230.41	302.09	82.55
13			M1162482969LE_M1430431689LE	M1162482969LE	M1430431689LE	2014-08-12	2023-02-07	1.30226	0.806769	1.77	1.72	33.88	36.7	34.87	37.87	86.76	83.78	237.86	228.5	302.27	282.71
14			M1162482969RE_M1430431689LE	M1162482969RE	M1430431689LE	2014-08-12	2023-02-07	1.30038	0.806769	1.19	1.72	34	36.7	33.29	37.87	88.25	83.78	236.49	228.5	302.27	282.71
15			M1162482969RE_M1430431689RE	M1162482969RE	M1430431689RE	2014-08-12	2023-02-07	1.30038	0.805593	1.19	1.16	34	36.78	33.29	35.95	88.25	85.15	236.49	227.32	302.27	282.71
16			M1162482969RE_M1473828502LE	M1162482969RE	M1473828502LE	2014-08-12	2024-06-24	1.30038	0.790302	1.19	1.71	34	36.45	33.29	37.56	88.25	95.49	236.49	231.66	302.27	82.76
17			M1182509574RE_M1435124840LE	M1182509574RE	M1435124840LE	2015-04-01	2023-04-03	1.27807	0.766095	1.19	1.71	48.48	46.79	47.46	48.14	271.93	265.79	153.94	141.59	180.52	337.8
18			M1182509574RE_M1435124840RE	M1182509574RE	M1435124840RE	2015-04-01	2023-04-03	1.27807	0.765042	1.19	1.16	48.48	46.88	47.46	46.03	271.93	263.69	153.94	142.1	180.52	337.8
19			M1218977107LE_M1412870682LE	M1218977107LE	M1412870682LE	2016-05-27	2022-07-19	1.14084	0.906659	1.75	1.73	69.79	67.47	71.51	69.13	86.03	94.71	191.94	198.2	262.9	73.74
20			M1218977107RE_M1412870682LE	M1218977107RE	M1412870682LE	2016-05-27	2022-07-19	1.13919	0.906659	1.18	1.73	69.97	67.47	68.8	69.13	87.42	94.71	191.2	198.2	262.9	73.74
21			M1218977107RE_M1412870682RE	M1218977107RE	M1412870682RE	2016-05-27	2022-07-19	1.13919	0.905372	1.18	1.16	69.97	67.6	68.8	66.49	87.42	96.07	191.2	197.28	262.9	73.74
22			M1254262019LE_M1445709187RE	M1254262019LE	M1445709187RE	2017-07-09	2023-08-03	1.01776	0.954032	1.74	1.17	33.17	33.84	33.62	33.22	85.64	96.53	257.24	240.83	323.59	106.29
23			M1264865364LE_M1412870682RE	M1264865364LE	M1412870682RE	2017-11-09	2022-07-19	1.05307	0.905372	1.74	1.16	66.04	67.6	67.7	66.49	93.02	96.07	197.64	197.28	94.42	73.74
24			M1348272415RE_M1422247561LE	M1348272415RE	M1422247561LE	2020-07-01	2022-11-05	1.01601	0.958441	1.17	1.73	55.49	55.96	54.5	57.61	264.72	276.91	151.85	162.34	11.25	179.85
25		Aristillus	M172907077LE_M1103552101LE	M172907077LE	M1103552101LE	2011-10-10	2012-09-29	0.494377	1.10304	1.99	1.79	35.84	34.24	36.33	34.86	270.54	269.9	115.78	109.02	300.84	310.68
26			M172907077RE_M1103552101LE	M172907077RE	M1103552101LE	2011-10-10	2012-09-29	0.493647	1.10304	0.96	1.79	35.87	34.24	35.15	34.86	268.52	269.9	116.32	109.02	300.84	310.68
27			M172907077RE_M1103552101RE	M172907077RE	M1103552101RE	2011-10-10	2012-09-29	0.493647	1.10081	0.96	1.2	35.87	34.31	35.15	34.01	268.52	267.71	116.32	109.85	300.84	310.68
28			M1118873621LE_M1448012537LE	M1118873621LE	M1448012537LE	2013-03-25	2023-08-30	1.03378	0.917649	1.77	1.73	32.12	31.47	32.96	32.21	273.02	277.27	116.91	114.19	136.83	131.47
29			M1118873621RE_M1149503066LE	M1118873621RE	M1149503066LE	2013-03-25	2014-03-15	1.0318	1.28963	1.19	1.78	32.21	32.17	31.75	32.95	270.84	273.64	117.61	114.52	136.83	145.15
30			M1118873621RE_M1448012537RE	M1118873621RE	M1448012537RE	2013-03-25	2023-08-30	1.0318	0.916485	1.19	1.17	32.21	31.53	31.75	31.13	270.84	275.19	117.61	114.79	136.83	131.47
31			M1144793817RE_M1325950905LE	M1144793817RE	M1325950905LE	2014-01-19	2019-10-17	1.3392	1.03654	1.19	1.74	51.07	53.31	49.98	54.86	92.84	93.5	207.37	207.67	88.84	105.2
32			M1147147513LE_M1328301760LE	M1147147513LE	M1328301760LE	2014-02-15	2019-11-13	1.26852	1.03084	1.77	1.74	33.19	33.91	34.06	34.84	91.43	93.54	242.55	239.47	117.53	132.63
33			M1147147513LE_M1328301760RE	M1147147513LE	M1328301760RE	2014-02-15	2019-11-13	1.26852	1.02936	1.77	1.18	33.19	33.99	34.06	33.32	91.43	94.95	242.55	238.15	117.53	132.63
34			M1149503066LE_M1448012537RE	M1149503066LE	M1448012537RE	2014-03-15	2023-08-30	1.28963	0.916485	1.78	1.17	32.17	31.53	32.95	31.13	273.64	275.19	114.52	114.79	145.15	131.47
35			M1162447339LE_M1371731967LE	M1162447339LE	M1371731967LE	2014-08-12	2021-03-30	1.2496	0.826114	1.77	1.72	35.46	39.26	36.44	40.46	86.78	84.52	238.3	227.3	301.38	299.88
36			M1162447339RE_M1371731967LE	M1162447339RE	M1371731967LE	2014-08-12	2021-03-30	1.24765	0.826114	1.19	1.72	35.57	39.26	34.87	40.46	88.22	84.52	236.91	227.3	301.38	299.88
37			M1162447339RE_M1371731967RE	M1162447339RE	M1371731967RE	2014-08-12	2021-03-30	1.24765	0.824898	1.19	1.16	35.57	39.35	34.87	38.5	88.22	85.84	236.91	226.08	301.38	299.88
38			M1195403246LE_M1315351573LE	M1195403246LE	M1315351573LE	2015-08-28	2019-06-16	1.17689	0.860147	1.76	1.72	33.89	33.09	34.49	33.54	268.47	267.16	108.77	103.75	334.05	339.39
39			M1195403246LE_M1315351573RE	M1195403246LE	M1315351573RE	2015-08-28	2019-06-16	1.17689	0.858866	1.76	1.16	33.89	33.12	34.49	32.93	268.47	265.09	108.77	104.42	334.05	339.39
40			M1195403246RE_M1315351573RE	M1195403246RE	M1315351573RE	2015-08-28	2019-06-16	1.17511	0.858866	1.18	1.16	33.94	33.12	33.65	32.93	266.34	265.09	109.52	104.42	334.05	339.39
41			M1261281052LE_M1350592236RE	M1261281052LE	M1350592236RE	2017-09-28	2020-07-28	1.03883	1.01291	1.74	1.17	77.96	77.72	79.67	76.58	267.63	264.7	170.33	169.15	40	36.08
42			M1387021864LE_M1445674074RE	M1387021864LE	M1445674074RE	2021-09-23	2023-08-03	1.02807	0.973176	1.74	1.09	37.63	33.82	38.81	33.42	94.38	96.36	233.53	240.08	120.14	105.25
43		Aristillus A	M1136519652LE_M1197737691LE	M1136519652LE	M1197737691LE	2013-10-15	2015-09-24	1.37495	1.22054	1.77	1.76	48.03	50.14	49.44	51.55	269.28	268.31	141.75	142.49	345.76	359.31
44			M1136519652RE_M1197737691RE	M1136519652RE	M1197737691RE	2013-10-15	2015-09-24	1.37285	1.21871	1.2	1.18	48.2	50.29	47.31	49.4	267.15	266.26	142.36	143.09	345.76	359.31
45		Aristillus B	M1101216281LE_M1177784994LE	M1101216281LE	M1177784994LE	2012-09-02	2015-02-05	1.13008	1.35296	1.79	1.77	39.41	37.08	40.21	37.84	87.72	92.16	245.41	246.7	283.75	126.68
46			M1101216281LE_M1177784994RE	M1101216281LE	M1177784994RE	2012-09-02	2015-02-05	1.13008	1.35097	1.79	1.19	39.41	37.17	40.21	36.62	87.72	93.48	245.41	245.18	283.75	126.68
47			M1101216281LE_M1313022267LE	M1101216281LE	M1313022267LE	2012-09-02	2019-05-20	1.13008	0.906963	1.79	1.73	39.41	39.74	40.21	40.67	87.72	85	245.41	239.21	283.75	314.3
48			M1123612494RE_M1138915921RE	M1123612494RE	M1138915921RE	2013-05-19	2013-11-12	1.38168	1.40706	1.2	1.2	71.94	70.1	70.78	68.97	271.09	267.02	168.94	163.98	190.21	13.03
49		Autolycus	M172907077LE_M1103552101LE	M172907077LE	M1103552101LE	2011-10-10	2012-09-29	0.494377	1.10304	1.99	1.79	35.84	34.24	36.33	34.86	270.54	269.9	115.78	109.02	300.84	310.68
50			M172907077RE_M1103552101LE	M172907077RE	M1103552101LE	2011-10-10	2012-09-29	0.493647	1.10304	0.96	1.79	35.87	34.24	35.15	34.86	268.52	269.9	116.32	109.02	300.84	310.68
51			M172907077RE_M1103552101RE	M172907077RE	M1103552101RE	2011-10-10	2012-09-29	0.493647	1.10081	0.96	1.2	35.87	34.31	35.15	34.01	268.52	267.71	116.32	109.85	300.84	310.68
52			M1118873621LE_M1448012537LE	M1118873621LE	M1448012537LE	2013-03-25	2023-08-30	1.03378	0.917649	1.77	1.73	32.12	31.47	32.96	32.21	273.02	277.27	116.91	114.19	136.83	131.47
53			M1118873621RE_M1149503066LE	M1118873621RE	M1149503066LE	2013-03-25	2014-03-15	1.0318	1.28963	1.19	1.78	32.21	32.17	31.75	32.95	270.84	273.64	117.61	114.52	136.83	145.15
54			M1118873621RE_M1448012537RE	M1118873621RE	M1448012537RE	2013-03-25	2023-08-30	1.0318	0.916485	1.19	1.17	32.21	31.53	31.75	31.13	270.84	275.19	117.61	114.79	136.83	131.47
55			M1144793817RE_M1325950905LE	M1144793817RE	M1325950905LE	2014-01-19	2019-10-17	1.3392	1.03654	1.19	1.74	51.07	53.31	49.98	54.86	92.84	93.5	207.37	207.67	88.84	105.2
56			M1147147513LE_M1328301760LE	M1147147513LE	M1328301760LE	2014-02-15	2019-11-13	1.26852	1.03084	1.77	1.74	33.19	33.91	34.06	34.84	91.43	93.54	242.55	239.47	117.53	132.63
57			M1147147513LE_M1328301760RE	M1147147513LE	M1328301760RE	2014-02-15	2019-11-13	1.26852	1.02936	1.77	1.18	33.19	33.99	34.06	33.32	91.43	94.95	242.55	238.15	117.53	132.63
58			M1149503066LE_M1448012537RE	M1149503066LE	M1448012537RE	2014-03-15	2023-08-30	1.28963	0.916485	1.78	1.17	32.17	31.53	32.95	31.13	273.64	275.19	114.52	114.79	145.15	131.47
59			M1162447339LE_M1371731967LE	M1162447339LE	M1371731967LE	2014-08-12	2021-03-30	1.2496	0.826114	1.77	1.72	35.46	39.26	36.44	40.46	86.78	84.52	238.3	227.3	301.38	299.88
60			M1162447339RE_M1371731967RE	M1162447339RE	M1371731967RE	2014-08-12	2021-03-30	1.24765	0.824898	1.19	1.16	35.57	39.35	34.87	38.5	88.22	85.84	236.91	226.08	301.38	299.88
61			M1195403246LE_M1315351573LE	M1195403246LE	M1315351573LE	2015-08-28	2019-06-16	1.17689	0.860147	1.76	1.72	33.89	33.09	34.49	33.54	268.47	267.16	108.77	103.75	334.05	339.39
62			M1195403246LE_M1315351573RE	M1195403246LE	M1315351573RE	2015-08-28	2019-06-16	1.17689	0.858866	1.76	1.16	33.89	33.12	34.49	32.93	268.47	265.09	108.77	104.42	334.05	339.39
63			M1261281052LE_M1350592236RE	M1261281052LE	M1350592236RE	2017-09-28	2020-07-28	1.03883	1.01291	1.74	1.17	77.96	77.72	79.67	76.58	267.63	264.7	170.33	169.15	40	36.08
64			M1387021864LE_M1445674074RE	M1387021864LE	M1445674074RE	2021-09-23	2023-08-03	1.02807	0.973176	1.74	1.09	37.63	33.82	38.81	33.42	94.38	96.36	233.53	240.08	120.14	105.25
65		Bancroft	M168244671LE_M1129524525RE	M168244671LE	M1129524525RE	2011-08-17	2013-07-27	0.416375	1.33417	1.67	1.19	46.67	51.13	48.1	50.03	88.6	88.78	212.73	205.6	246	267.13
66			M168244671LE_M1236655778LE	M168244671LE	M1236655778LE	2011-08-17	2016-12-17	0.416375	1.1948	1.67	1.76	46.67	45.53	48.1	47.05	88.6	92.5	212.73	211.58	246	116.08
67			M168244671RE_M1129524525RE	M168244671RE	M1129524525RE	2011-08-17	2013-07-27	0.415966	1.33417	1.12	1.19	46.71	51.13	45.72	50.03	89.93	88.78	211.72	205.6	246	267.13
68			M168244671RE_M1236655778LE	M168244671RE	M1236655778LE	2011-08-17	2016-12-17	0.415966	1.1948	1.12	1.76	46.71	45.53	45.72	47.05	89.93	92.5	211.72	211.58	246	116.08
69			M1129524525LE_M1175460991RE	M1129524525LE	M1175460991RE	2013-07-27	2015-01-09	1.33616	1.27139	1.78	1.19	50.94	49.27	52.54	48.17	87.26	93.28	206.64	206.06	267.13	98.89
70			M1129524525RE_M1175460991RE	M1129524525RE	M1175460991RE	2013-07-27	2015-01-09	1.33417	1.27139	1.19	1.19	51.13	49.27	50.03	48.17	88.78	93.28	205.6	206.06	267.13	98.89
71			M1136590854RE_M1182523775LE	M1136590854RE	M1182523775LE	2013-10-16	2015-04-01	1.34748	1.27958	1.19	1.76	46.19	48.32	45.25	49.91	267.13	274.15	146.9	153.83	346.96	180.67
72			M1175460991RE_M1236655778LE	M1175460991RE	M1236655778LE	2015-01-09	2016-12-17	1.27139	1.1948	1.19	1.76	49.27	45.53	48.17	47.05	93.28	92.5	206.06	211.58	98.89	116.08
73		Carlini D	M1169621820LE_M1437539001RE	M1169621820LE	M1437539001RE	2014-11-03	2023-05-01	1.34815	0.769043	1.77	1.16	70.83	71.81	72.55	70.74	268.72	263.52	165.03	162.41	20.71	4.81
74			M1203776536RE_M1323720731RE	M1203776536RE	M1323720731RE	2015-12-03	2019-09-21	1.21661	1.07572	1.18	1.17	73.06	77.1	71.88	75.94	93.65	94.88	192.08	191	80.08	79.78
75		Delisle	M137773516LE_M168427816LE	M137773516LE	M168427816LE	2010-08-30	2011-08-19	0.507235	0.41631	1.69	1.67	42.74	46.16	44.02	47.53	89.37	88.65	222.34	216.37	239.42	249.84
76			M137773516RE_M168427816RE	M137773516RE	M168427816RE	2010-08-30	2011-08-19	0.506539	0.415901	1.14	1.13	42.8	46.2	41.9	45.25	90.68	89.93	221.2	215.3	239.42	249.84
77			M1119115084LE_M1448251271LE	M1119115084LE	M1448251271LE	2013-03-28	2023-09-01	1.03539	0.93919	1.77	1.73	32.6	31.66	33.55	32.54	272.97	277.17	121.68	119.34	141.65	137
78			M1119115084LE_M1448251271RE	M1119115084LE	M1448251271RE	2013-03-28	2023-09-01	1.03539	0.937772	1.77	1.17	32.6	31.73	33.55	31.24	272.97	275.07	121.68	119.91	141.65	137
79			M1132063100LE_M1313239922RE	M1132063100LE	M1313239922RE	2013-08-25	2019-05-23	1.05104	0.881272	1.78	1.2	34.16	33.9	35.03	33.03	87.14	86.4	243.05	238.52	297.83	317.19
80			M1132063100RE_M1282675348LE	M1132063100RE	M1282675348LE	2013-08-25	2018-06-03	1.049	1.10209	1.19	1.75	34.27	37.87	33.65	39.09	88.6	85.34	241.61	227.68	297.83	308.76
81		Diophantus	M1169742753LE_M1200347023LE	M1169742753LE	M1200347023LE	2014-11-04	2015-10-24	1.26073	1.1595	1.77	3.82	70.76	72.31	72.48	76.06	268.85	269.75	167.86	168	22.27	28.22
82			M1169742753RE_M1200347023RE	M1169742753RE	M1200347023RE	2014-11-04	2015-10-24	1.25881	1.15673	1.18	0.9	70.95	72.49	69.81	73.38	266.59	267.52	168	168.19	22.27	28.22
83			M1226235475LE_M1346128978RE	M1226235475LE	M1346128978RE	2016-08-19	2020-06-07	1.05505	1.00607	1.74	1.17	33.78	36.4	34.72	35.75	268.15	264.71	121.23	128.63	344.3	349.49
84			M1241543607LE_M1420103845LE	M1241543607LE	M1420103845LE	2017-02-12	2022-10-11	1.18557	0.956181	1.76	1.74	33.66	35.13	34.89	36.43	274.71	276.67	131.95	137.84	172.41	156.91
85			M1241543607RE_M1420103845LE	M1241543607RE	M1420103845LE	2017-02-12	2022-10-11	1.18379	0.956181	1.19	1.74	33.78	35.13	33.1	36.43	272.47	276.67	132.48	137.84	172.41	156.91
86			M1241543607RE_M1420103845RE	M1241543607RE	M1420103845RE	2017-02-12	2022-10-11	1.18379	0.954783	1.19	1.17	33.78	35.23	33.1	34.44	272.47	274.49	132.48	138.26	172.41	156.91
87		Euler	M1119079441LE_M1389565053LE	M1119079441LE	M1389565053LE	2013-03-28	2021-10-22	1.01064	1.02173	1.77	1.74	26.78	23.03	27.9	23.77	272.92	276.07	127.73	113.35	140.99	149.59
88			M1119079441RE_M1389565053RE	M1119079441RE	M1389565053RE	2013-03-28	2021-10-22	1.00871	1.02023	1.19	1.17	26.9	23.09	26.26	22.72	270.53	273.71	128.25	113.88	140.99	149.59
89		Heis	M131861389LE_M1350810139LE	M131861389LE	M1350810139LE	2010-06-22	2020-07-31	0.783029	1.04216	1.68	1.74	83.96	80.35	85.63	82.06	270.96	266.57	176.45	170.31	169.51	38.45
90			M173124231RE_M1149723747RE	M173124231RE	M1149723747RE	2011-10-13	2014-03-17	0.50256	1.38887	1.14	1.2	37.98	34.32	37.49	33.85	268.55	271.4	120.43	118.18	305.03	148.59
91			M177839421RE_M1154436273LE	M177839421RE	M1154436273LE	2011-12-06	2014-05-11	0.907459	1.36832	1.13	1.77	76.63	72.55	75.53	74.3	268.41	273.62	170.62	170.32	359.16	199.68
92			M183740054LE_M1252088684LE	M183740054LE	M1252088684LE	2012-02-13	2017-06-14	1.46454	1.03184	1.79	1.74	45.88	44.85	47.35	46.18	90.24	85.62	216.5	221.67	78.26	300.48
93			M1123811583RE_M1154436273RE	M1123811583RE	M1154436273RE	2013-05-21	2014-05-11	1.38137	1.36626	1.19	1.19	73.48	72.77	72.32	71.61	270.93	271.47	170.22	170.4	192.11	199.68
94			M1123811583RE_M1320269943LE	M1123811583RE	M1320269943LE	2013-05-21	2019-08-12	1.38137	0.954917	1.19	1.73	73.48	71.11	72.32	72.77	270.93	266.91	170.22	164.09	192.11	31.81
95			M1154436273RE_M1320269943LE	M1154436273RE	M1320269943LE	2014-05-11	2019-08-12	1.36626	0.954917	1.19	1.73	72.77	71.11	71.61	72.77	271.47	266.91	170.4	164.09	199.68	31.81
96			M1197976848LE_M1376643242LE	M1197976848LE	M1376643242LE	2015-09-27	2021-05-26	1.222	0.869045	1.76	1.73	51.45	47.52	52.93	48.82	268.31	266.28	146.77	138.38	2.66	354.83
97			M1295615598LE_M1456394818RE	M1295615598LE	M1456394818RE	2018-10-31	2023-12-05	1.16886	1.46373	1.76	1.15	59.71	64.66	61.32	63.52	93.22	84.46	204.63	192.62	103.6	234.03
98			M1320269943LE_M1481045431LE	M1320269943LE	M1481045431LE	2019-08-12	2024-09-15	0.954917	0.847509	1.73	1.72	71.11	66.92	72.77	68.62	266.91	277.69	164.09	171.11	31.81	165.99
99		Helicon	M188400852LE_M1119044285LE	M188400852LE	M1119044285LE	2012-04-07	2013-03-27	1.14735	1.08427	1.79	1.78	42.28	41.46	43.16	42.2	272.4	272.95	118.14	113.59	132.89	140.32
100			M188400852RE_M1119044285LE	M188400852RE	M1119044285LE	2012-04-07	2013-03-27	1.14499	1.08427	1.21	1.78	42.39	41.46	41.9	42.2	270.44	272.95	119.06	113.59	132.89	140.32
101			M188400852RE_M1119044285RE	M188400852RE	M1119044285RE	2012-04-07	2013-03-27	1.14499	1.08209	1.21	1.19	42.39	41.54	41.9	41.14	270.44	271.02	119.06	114.51	132.89	140.32
102			M1119044285LE_M1300267901LE	M1119044285LE	M1300267901LE	2013-03-27	2018-12-24	1.08427	1.22726	1.78	1.77	41.46	38.87	42.2	39.15	272.95	275.51	113.59	97.47	140.32	156.7
103			M1119044285LE_M1300267901RE	M1119044285LE	M1300267901RE	2013-03-27	2018-12-24	1.08427	1.22549	1.78	1.18	41.46	38.89	42.2	38.83	272.95	273.6	113.59	98.37	140.32	156.7
104			M1119044285LE_M1420040811RE	M1119044285LE	M1420040811RE	2013-03-27	2022-10-10	1.08427	0.979193	1.78	1.17	41.46	43.47	42.2	42.84	272.95	275.3	113.59	127.56	140.32	156
105			M1119044285RE_M1300267901RE	M1119044285RE	M1300267901RE	2013-03-27	2018-12-24	1.08209	1.22549	1.19	1.18	41.54	38.89	41.14	38.83	271.02	273.6	114.51	98.37	140.32	156.7
106			M1144957569LE_M1326119998LE	M1144957569LE	M1326119998LE	2014-01-21	2019-10-19	1.43945	1.07796	1.78	1.75	54.69	57.32	56.16	58.76	91.63	94	216.05	215.25	92.36	108.44
107			M1144957569LE_M1326119998RE	M1144957569LE	M1326119998RE	2014-01-21	2019-10-19	1.43945	1.07635	1.78	1.17	54.69	57.46	56.16	56.45	91.63	95.14	216.05	213.95	92.36	108.44
108			M1252025265RE_M1282590794LE	M1252025265RE	M1282590794LE	2017-06-13	2018-06-02	1.0845	1.22155	1.17	1.75	49.66	46.75	48.77	47.82	86.63	85.08	223.84	234.26	299.56	307.76
109		Kirch	M137583370LE_M168237675RE	M137583370LE	M168237675RE	2010-08-27	2011-08-17	0.506964	0.424909	1.69	1.12	50.4	53.54	51.6	52.63	89.45	89.68	226.17	219.28	235.27	245.85
110			M139944400LE_M1116572343RE	M139944400LE	M1116572343RE	2010-09-24	2013-02-27	0.506962	1.0792	0.23	1.19	41.18	39.92	41.22	39.43	90.11	92.38	261.13	248.57	263.35	110.41
111			M1111856047RE_M1203706353LE	M1111856047RE	M1203706353LE	2013-01-03	2015-12-02	1.41843	1.27569	1.21	1.78	74.7	75.12	73.51	76.84	92.34	92.83	193.15	194.7	51.81	78.88
112			M1131871021LE_M1473849752RE	M1131871021LE	M1473849752RE	2013-08-23	2024-06-24	1.10592	0.796612	1.78	1.16	43.42	45.34	44.23	44.67	87.13	97.59	244.79	237.88	294.06	83.39
113			M1138937140RE_M1452757350RE	M1138937140RE	M1452757350RE	2013-11-12	2023-10-24	1.46398	0.867142	1.2	1.16	71.87	72.67	70.75	71.54	266.9	276.03	162.51	171.66	13.28	185.11
114			M1144843796LE_M1326007395RE	M1144843796LE	M1326007395RE	2014-01-20	2019-10-18	1.43695	1.07571	1.78	1.17	55.39	57.91	56.87	56.89	91.81	95.34	214.97	212.69	89.94	106.35
115			M1151909348RE_M1435124641LE	M1151909348RE	M1435124641LE	2014-04-12	2023-04-03	1.42248	0.80374	1.2	1.72	53.17	53.67	52.24	54.9	271.86	264.89	145.6	134.94	172.37	337.8
116		Lambert	M1134330504LE_M1195550929LE	M1134330504LE	M1195550929LE	2013-09-20	2015-08-30	1.03581	1.17835	1.77	1.76	29.09	29.66	29.81	30.45	269.53	268.71	112.49	116.1	322.56	336.7
117			M1134330504LE_M1195550929RE	M1134330504LE	M1195550929RE	2013-09-20	2015-08-30	1.03581	1.17622	1.77	1.17	29.09	29.74	29.81	29.28	269.53	266.42	112.49	116.72	322.56	336.7
118			M1134330504LE_M1284938932RE	M1134330504LE	M1284938932RE	2013-09-20	2018-06-29	1.03581	1.05815	1.77	1.18	29.09	25.55	29.81	25.59	269.53	265.5	112.49	93.67	322.56	333.22
119			M1134330504RE_M1195550929RE	M1134330504RE	M1195550929RE	2013-09-20	2015-08-30	1.03386	1.17622	1.19	1.17	29.17	29.74	28.8	29.28	267.2	266.42	113.19	116.72	322.56	336.7
120			M1208509399LE_M1239103167RE	M1208509399LE	M1239103167RE	2016-01-27	2017-01-15	1.18039	1.20594	1.76	1.18	27.83	27.2	28.61	26.82	92.02	93.89	245.87	251.7	137.14	144.91
121			M1243808168LE_M1422359870RE	M1243808168LE	M1422359870RE	2017-03-10	2022-11-06	1.17147	0.968713	1.76	1.17	52.97	55.59	54.64	54.48	274.67	274.25	161.6	166.81	197.13	181.39
122		Laplace A	M1134365669LE_M1164980196LE	M1134365669LE	M1164980196LE	2013-09-21	2014-09-10	1.49728	1.4417	1.79	1.78	45.78	45.67	46.29	46.18	268.82	268.25	105.31	105.48	323.15	330.79
123		Laplace F	M1103687535LE_M1374203631RE	M1103687535LE	M1374203631RE	2012-09-30	2021-04-27	1.18985	0.915007	1.8	1.17	47.82	46.34	48.37	46.31	269.41	263.66	106.79	96.61	313.32	328.62
124			M1149652854LE_M1420026855LE	M1149652854LE	M1420026855LE	2014-03-16	2022-10-10	1.51001	0.981994	1.79	1.74	46.22	47.6	46.85	48.59	273.82	277.61	109.47	123.56	147.53	155.79
125		Le Verrier	M1096621908RE_M1127255724RE	M1096621908RE	M1127255724RE	2012-07-11	2013-06-30	1.56007	1.47412	1.2	1.21	72.94	74.71	71.77	73.52	89.06	88.41	194.45	192.92	230.5	241.09
126			M1108410301LE_M1169650090LE	M1108410301LE	M1169650090LE	2012-11-24	2014-11-03	1.5774	1.40541	1.81	1.78	74.42	73.24	76.16	74.95	269.46	268.33	164.57	162.85	6.8	21.06
127			M1108410301LE_M1169650090RE	M1108410301LE	M1169650090RE	2012-11-24	2014-11-03	1.5774	1.40328	1.81	1.2	74.42	73.45	76.16	72.34	269.46	266.42	164.57	163.22	6.8	21.06
128			M1127255724LE_M1397683886LE	M1127255724LE	M1397683886LE	2013-06-30	2022-01-24	1.47629	0.919142	1.78	1.73	74.48	71.88	76.21	73.57	87.2	83.7	193.77	193.37	241.09	250.9
129			M1127255724RE_M1397683886RE	M1127255724RE	M1397683886RE	2013-06-30	2022-01-24	1.47412	0.917733	1.21	1.16	74.71	72.02	73.52	70.88	88.41	84.75	192.92	192.57	241.09	250.9
130			M1160226032LE_M1190834826RE	M1160226032LE	M1190834826RE	2014-07-17	2015-07-06	1.41977	1.29966	1.78	1.19	56.66	55.89	58.12	54.89	86.61	87.32	215.94	216.38	277.94	285.33
131			M1164937552LE_M1195536578LE	M1164937552LE	M1195536578LE	2014-09-09	2015-08-30	1.42072	1.30646	1.78	6.1	43.49	42.92	43.99	41.25	268.39	263.93	105.35	111.49	330.06	336.46
132			M1164937552RE_M1195543585LE	M1164937552RE	M1195543585LE	2014-09-09	2015-08-30	1.41853	1.3132	1.2	1.77	43.54	43.78	43.31	44.36	266.47	267.95	106.37	107.89	330.06	336.57
133			M1164937552RE_M1195543585RE	M1164937552RE	M1195543585RE	2014-09-09	2015-08-30	1.41853	1.31129	1.2	1.19	43.54	43.84	43.31	43.56	266.47	266.06	106.37	108.87	330.06	336.57
134			M1175560752RE_M1443483760RE	M1175560752RE	M1443483760RE	2015-01-10	2023-07-08	1.38398	0.965938	1.2	1.17	55.15	57.86	54.13	56.88	93.4	96.98	215.29	216.42	100.66	82.59
135			M1208516715RE_M1417678133LE	M1208516715RE	M1417678133LE	2016-01-27	2022-09-13	1.30541	0.969617	1.21	1.74	41.02	38.8	40.6	39.04	93.94	95.33	251.99	264.09	137.24	129.88
136			M1208516715RE_M1417678133RE	M1208516715RE	M1417678133RE	2016-01-27	2022-09-13	1.30541	0.96821	1.21	1.17	41.02	38.82	40.6	38.61	93.94	96.45	251.99	262.53	137.24	129.88
137		Piazzi Smyth	M188272217LE_M1149538887RE	M188272217LE	M1149538887RE	2012-04-05	2014-03-15	1.15581	1.47319	1.8	1.2	43.37	42.74	44.18	42.43	272.54	271.98	115.61	110.25	129.58	145.73
138			M1123626865LE_M1184860488RE	M1123626865LE	M1184860488RE	2013-05-19	2015-04-28	1.4518	1.3941	1.78	1.2	73.29	74.29	75.02	73.15	273.27	272.66	166.68	167.23	190.33	206.5
139			M1149538887LE_M1180151672LE	M1149538887LE	M1180151672LE	2014-03-15	2015-03-04	1.4755	1.39572	1.79	1.78	42.67	43.65	43.29	44.29	273.88	274.46	109.26	110.09	145.73	154.12
140			M1149538887LE_M1180151672RE	M1149538887LE	M1180151672RE	2014-03-15	2015-03-04	1.4755	1.39348	1.79	1.2	42.67	43.72	43.29	43.39	273.88	272.6	109.26	111.07	145.73	154.12
141			M1149538887RE_M1180151672RE	M1149538887RE	M1180151672RE	2014-03-15	2015-03-04	1.47319	1.39348	1.2	1.2	42.74	43.72	42.43	43.39	271.98	272.6	110.25	111.07	145.73	154.12
142			M1162468477LE_M1282464251LE	M1162468477LE	M1282464251LE	2014-08-12	2018-06-01	1.39356	1.20957	1.78	1.75	44.53	47.96	45.34	49.08	86.58	85.02	245.03	232.3	301.91	305.95
143			M1177799359RE_M1328344241LE	M1177799359RE	M1328344241LE	2015-02-05	2019-11-14	1.3939	1.06295	1.2	5.24	44.49	44.69	44	42.77	93.75	97.9	248.81	244.27	126.92	133.39
144			M1177799359RE_M1417565664LE	M1177799359RE	M1417565664LE	2015-02-05	2022-09-11	1.3939	0.969399	1.2	1.74	44.49	41.31	44	41.59	93.75	95.81	248.81	262.81	126.92	127.72
145			M1184860488LE_M1246052018LE	M1184860488LE	M1246052018LE	2015-04-28	2017-04-05	1.39622	1.21486	1.78	1.76	74.08	78.6	75.82	80.35	274.53	275.29	167.02	172.57	206.5	221.81
146			M1184860488RE_M1246052018RE	M1184860488RE	M1246052018RE	2015-04-28	2017-04-05	1.3941	1.21304	1.2	1.18	74.29	78.79	73.15	77.63	272.66	273.43	167.23	172.59	206.5	221.81
147			M1328344241LE_M1417565664LE	M1328344241LE	M1417565664LE	2019-11-14	2022-09-11	1.06295	0.969399	5.24	1.74	44.69	41.31	42.77	41.59	97.9	95.81	244.27	262.81	133.39	127.72
148		Pico B	M1134287425LE_M1164901881LE	M1134287425LE	M1164901881LE	2013-09-20	2014-09-09	1.53684	1.47516	1.79	1.79	48.23	48.51	48.68	48.95	268.66	268.06	103.23	103.27	321.79	329.41
149			M1134287425RE_M1164901881RE	M1134287425RE	M1164901881RE	2013-09-20	2014-09-09	1.53442	1.47296	1.21	1.2	48.28	48.56	48.09	48.36	266.83	266.26	104.39	104.42	321.79	329.41
150			M1134287425RE_M1195508344LE	M1134287425RE	M1195508344LE	2013-09-20	2015-08-29	1.53442	1.35907	1.21	1.78	48.28	48.43	48.09	48.95	266.83	267.61	104.39	105.7	321.79	335.97
151			M1164901881RE_M1195508344LE	M1164901881RE	M1195508344LE	2014-09-09	2015-08-29	1.47296	1.35907	1.2	1.78	48.56	48.43	48.36	48.95	266.26	267.61	104.42	105.7	329.41	335.97
152			M1282541482LE_M1341294248LE	M1282541482LE	M1341294248LE	2018-06-02	2020-04-12	1.22138	1.1038	1.76	1.75	51.17	55.52	52.19	56.77	84.77	83.99	236.08	225.48	307.1	296.53
153			M1282541482RE_M1341294248RE	M1282541482RE	M1341294248RE	2018-06-02	2020-04-12	1.21966	1.1023	1.19	1.18	51.28	55.64	50.54	54.75	85.78	84.95	234.44	223.97	307.1	296.53
154			M1304922017RE_M1394187999LE	M1304922017RE	M1394187999LE	2019-02-16	2021-12-15	1.24286	0.955969	1.18	1.86	69.99	71.81	68.9	73.31	274.33	277.44	161.11	164.64	208.05	201.34
155			M1335475892LE_M1394187999LE	M1335475892LE	M1394187999LE	2020-02-04	2021-12-15	1.05495	0.955969	1.75	1.86	75.9	71.81	77.63	73.31	276.47	277.44	168.52	164.64	214.11	201.34
156			M1363664498RE_M1422346246LE	M1363664498RE	M1422346246LE	2020-12-26	2022-11-06	1.1641	0.994876	1.18	1.74	63.8	62.78	62.78	64.34	275.21	277.86	153.95	153.9	194.24	181.21
157		Pico E	M135255980RE_M165909914LE	M135255980RE	M165909914LE	2010-07-31	2011-07-21	0.512301	0.971992	1.14	1.69	68.26	71.67	67.18	73.28	90.57	88.8	202.61	199.07	208.22	218.47
158			M188315116RE_M1149588730LE	M188315116RE	M1149588730LE	2012-04-06	2014-03-16	1.15582	1.4852	1.2	1.79	44.24	43.3	43.8	43.94	270.6	273.83	116.7	109.64	130.72	146.53
159			M1118959108LE_M1149588730LE	M1118959108LE	M1149588730LE	2013-03-26	2014-03-16	1.09343	1.4852	1.78	1.79	43.49	43.3	44.17	43.94	273.11	273.83	111.27	109.64	138.62	146.53
160			M1118959108RE_M1149588730LE	M1118959108RE	M1149588730LE	2013-03-26	2014-03-16	1.09123	1.4852	1.21	1.79	43.57	43.3	43.21	43.94	271.23	273.83	112.25	109.64	138.62	146.53
161			M1138965521RE_M1169578976RE	M1138965521RE	M1169578976RE	2013-11-13	2014-11-02	1.50244	1.42834	1.2	1.21	73.19	73.42	72.08	72.31	266.81	266.32	161.88	161.8	13.61	20.2
162			M1175489735LE_M1236691253RE	M1175489735LE	M1236691253RE	2015-01-10	2016-12-18	1.39154	1.29221	1.78	1.19	57.12	54.65	58.56	53.71	92.49	94.49	217.53	221.11	99.42	116.7
163		Pytheas	M140039759LE_M170694505RE	M140039759LE	M170694505RE	2010-09-25	2011-09-15	0.505363	0.500398	1.69	1.14	22.35	24.09	22.77	23.56	89.19	90.15	258.39	244.62	265.58	275.97
164			M188378996RE_M1149645218RE	M188378996RE	M1149645218RE	2012-04-06	2014-03-16	1.05416	1.21072	1.19	1.19	26.43	23.75	25.65	23.1	270.02	271.04	136.12	128.11	132.35	147.41
165			M193096827LE_M1452841206RE	M193096827LE	M1452841206RE	2012-05-31	2023-10-25	1.35084	0.70501	1.88	1.17	73.23	71.76	74.93	70.6	272.64	274.44	173.91	177.98	184.11	186.25
166			M1116664315LE_M1417663687LE	M1116664315LE	M1417663687LE	2013-02-28	2022-09-12	1.00332	0.936258	1.76	1.73	22.96	19.48	23.96	19.95	90.42	93.93	237.74	257.33	112.63	129.63
167			M1116664315RE_M1417663687RE	M1116664315RE	M1417663687RE	2013-02-28	2022-09-12	1.00148	0.934911	1.19	1.17	23.07	19.52	22.37	19.2	92.16	95.64	236.49	256.08	112.63	129.63
168			M1129617131RE_M1160233565LE	M1129617131RE	M1160233565LE	2013-07-28	2014-07-17	1.0024	1.22209	1.19	1.76	47.15	46.88	46.01	48.52	88.98	86.8	200.85	201.41	269.24	278.09
169			M1154357729RE_M1452841206RE	M1154357729RE	M1452841206RE	2014-05-10	2023-10-25	1.28186	0.70501	1.19	1.17	70.3	71.76	69.13	70.6	271.11	274.44	173.77	177.98	198.99	186.25
170			M1162589910LE_M1193196685LE	M1162589910LE	M1193196685LE	2014-08-13	2015-08-02	1.08054	1.02314	1.77	1.75	26.55	25.63	27.68	26.67	86.77	86.45	232.36	235.81	304.59	311.51
171			M1162589910LE_M1193196685RE	M1162589910LE	M1193196685RE	2014-08-13	2015-08-02	1.08054	1.02162	1.77	1.18	26.55	25.73	27.68	25.01	86.77	88.15	232.36	234.62	304.59	311.51
172			M1162589910RE_M1193196685RE	M1162589910RE	M1193196685RE	2014-08-13	2015-08-02	1.07875	1.02162	1.18	1.18	26.67	25.73	25.88	25.01	88.5	88.15	231.16	234.62	304.59	311.51
173			M1236747060RE_M1356631280LE	M1236747060RE	M1356631280LE	2016-12-19	2020-10-06	1.1782	1.04736	1.18	1.74	41.52	38.72	40.42	40.26	93.8	93.18	204.45	208.99	117.54	114.65
174		Theaetetu	M1147119171LE_M1386993810LE	M1147119171LE	M1386993810LE	2014-02-15	2021-09-22	1.27308	1.02411	1.78	1.74	38.24	42.95	39.03	43.99	91.6	94.81	245.65	237.54	116.96	119.61
175			M1147119171RE_M1386993810RE	M1147119171RE	M1386993810RE	2014-02-15	2021-09-22	1.27107	1.02265	1.2	1.17	38.34	43.04	37.76	42.4	92.9	95.99	244.1	236.08	116.96	119.61
176			M1180087589LE_M1419843880RE	M1180087589LE	M1419843880RE	2015-03-04	2022-10-08	1.23996	0.956476	1.77	1.17	37.59	39.66	38.29	39.04	274.15	275.08	111.99	127.31	153.22	152.56
177			M1182445832LE_M1391690849LE	M1182445832LE	M1391690849LE	2015-03-31	2021-11-16	1.34601	0.960611	1.77	1.73	52.29	47.87	53.78	49.24	274.21	276.74	146.54	141.81	179.87	173.04
178			M1193020673LE_M1343515614RE	M1193020673LE	M1343515614RE	2015-07-31	2020-05-07	1.21265	1.02642	1.78	1.18	40.33	38.2	41.14	37.77	86.35	85.86	244.3	253.5	307.72	320.19
179			M1345861844LE_M1404552889RE	M1345861844LE	M1404552889RE	2020-06-03	2022-04-14	1.02826	0.885798	1.74	1.16	41.47	41.45	42.34	41.02	266.54	263.84	117.35	116.58	345.47	330.43
180		Timocharis	M150606565LE_M181259564RE	M150606565LE	M181259564RE	2011-01-25	2012-01-15	0.458873	1.40503	1.68	1.2	63.68	68.08	65.31	66.89	89.41	91.65	194.57	191.25	36.42	44.88
181			M150606565RE_M181259564RE	M150606565RE	M181259564RE	2011-01-25	2012-01-15	0.458329	1.40503	1.13	1.2	63.74	68.08	62.62	66.89	90.77	91.65	193.81	191.25	36.42	44.88
182			M181259564LE_M1111905505RE	M181259564LE	M1111905505RE	2012-01-15	2013-01-04	1.40714	1.30965	1.78	1.2	67.86	71.71	69.6	70.52	90.08	92.16	191.99	189.56	44.88	53.05
183			M1103652194LE_M1134280728RE	M1103652194LE	M1134280728RE	2012-09-30	2013-09-20	1.08823	1.3038	1.78	1.19	30.73	29.39	31.5	29.06	270.02	267.2	114.32	111.55	312.68	321.66
184			M1111905505RE_M1441075280LE	M1111905505RE	M1441075280LE	2013-01-04	2023-06-10	1.30965	1.01071	1.2	1.73	71.71	75.21	70.52	76.91	92.16	94.72	189.56	192.37	53.05	53.02
185			M1111905505RE_M1441075280RE	M1111905505RE	M1441075280RE	2013-01-04	2023-06-10	1.30965	1.00935	1.2	1.17	71.71	75.36	70.52	74.2	92.16	96.22	189.56	191.59	53.05	53.02
186			M1121330621LE_M1182566327LE	M1121330621LE	M1182566327LE	2013-04-23	2015-04-01	1.01225	1.26472	1.76	1.76	47.76	47.4	49.36	49.03	273.04	274.07	155.16	156.57	165.16	181.11
187			M1121330621LE_M1182566327RE	M1121330621LE	M1182566327RE	2013-04-23	2015-04-01	1.01225	1.26279	1.76	1.19	47.76	47.58	49.36	46.53	273.04	271.74	155.16	156.83	165.16	181.11
188			M1121330621RE_M1182566327RE	M1121330621RE	M1182566327RE	2013-04-23	2015-04-01	1.01033	1.26279	1.19	1.19	47.94	47.58	46.89	46.53	270.75	271.74	155.46	156.83	165.16	181.11
189			M1131921022LE_M1162539966RE	M1131921022LE	M1162539966RE	2013-08-23	2014-08-13	1.04655	1.23105	1.77	1.19	32.12	31.57	33.11	30.85	87.23	88.34	237.68	235.84	295.2	303.57
190			M1131921022LE_M1430487884LE	M1131921022LE	M1430487884LE	2013-08-23	2023-02-08	1.04655	0.804707	1.77	1.72	32.12	34.47	33.11	35.67	87.23	83.89	237.68	227.5	295.2	283.9
191			M1131921022RE_M1430487884RE	M1131921022RE	M1430487884RE	2013-08-23	2023-02-08	1.04452	0.80352	1.2	1.16	32.24	34.55	31.52	33.71	88.79	85.34	236.33	226.36	295.2	283.9
192			M1134280728LE_M1164895164RE	M1134280728LE	M1164895164RE	2013-09-20	2014-09-09	1.30587	1.24897	1.77	1.19	29.32	29.4	30	29.07	269.51	266.76	110.82	111.69	321.66	329.29
193			M1147239937LE_M1328393237RE	M1147239937LE	M1328393237RE	2014-02-17	2019-11-14	1.33343	1.03917	1.77	1.17	29.75	30.87	30.66	30.19	91.26	94.79	241.1	236.96	119.35	134.24
194			M1162539966LE_M1313099638LE	M1162539966LE	M1313099638LE	2014-08-13	2019-05-21	1.23288	0.860594	1.77	1.72	31.45	31.74	32.46	32.8	86.78	85.25	237.16	233.79	303.57	315.5
195			M1162539966LE_M1313099638RE	M1162539966LE	M1313099638RE	2014-08-13	2019-05-21	1.23288	0.859376	1.77	1.16	31.45	31.82	32.46	31.06	86.78	86.73	237.16	232.6	303.57	315.5
196			M1162539966RE_M1313099638RE	M1162539966RE	M1313099638RE	2014-08-13	2019-05-21	1.23105	0.859376	1.19	1.16	31.57	31.82	30.85	31.06	88.34	86.73	235.84	232.6	303.57	315.5
197			M1326042337LE_M1384761381LE	M1326042337LE	M1384761381LE	2019-10-18	2021-08-28	1.03279	1.04356	1.74	1.74	51.34	55.21	52.92	56.82	93.26	93.98	206.27	203.5	107.03	94.59
198	Irregular Mare Patches	Ina	M1101173767LE_M1386986397LE	M1101173767LE	M1386986397LE	2012-09-01	2021-09-22	1.02977	0.990977	1.77	1.74	25.57	28.78	26.77	30.19	87.7	93.54	229.65	219.37	282.73	119.47
199			M1101173767LE_M1473758175LE	M1101173767LE	M1473758175LE	2012-09-01	2024-06-23	1.02977	0.77112	1.77	1.72	25.57	29.67	26.77	31.03	87.7	94.69	229.65	219.36	282.73	80.67
200			M1138873574RE_M1437412933LE	M1138873574RE	M1437412933LE	2013-11-12	2023-04-29	1.2253	0.704539	1.19	1.71	65.87	66.22	64.72	67.89	267.17	266.39	169.95	166.47	12.54	3.8
201			M1154186849LE_M1437412933LE	M1154186849LE	M1437412933LE	2014-05-08	2023-04-29	1.21514	0.704539	1.76	1.71	68.47	66.22	70.22	67.89	273.66	266.39	174.05	166.47	197.86	3.8
202		Maskelyne	M1223443814LE_M1343347623LE	M1223443814LE	M1343347623LE	2016-07-18	2020-05-05	0.829219	0.914631	1.72	1.73	16.31	12.53	17.97	14.16	85.62	84.59	196.99	201.75	311.37	316.1
203		Sosigenes	M1114042961LE_M1443195256LE	M1114042961LE	M1443195256LE	2013-01-28	2023-07-05	0.924214	0.925315	1.75	1.73	43.49	46.53	45.22	48.23	89.98	93.61	188.3	191.23	77.01	73.97
204			M1114042961RE_M1443195256RE	M1114042961RE	M1443195256RE	2013-01-28	2023-07-05	0.922643	0.923902	1.18	1.17	43.66	46.67	42.49	45.52	92.16	95.76	187.78	190.64	77.01	73.97
205	New Impact Craters	NEWCRATER 3	M1193246004RE_M1223844488LE	M1193246004RE	M1223844488LE	2015-08-03	2016-07-22	0.896772	0.905903	4.11	1.73	20.11	18.26	23.05	19.32	84.14	86.06	227.49	234.75	312.38	318.82
206			M1144985483LE_M1326140599RE	M1144985483LE	M1326140599RE	2014-01-21	2019-10-19	1.20541	1.02687	1.76	1.18	43.21	46.05	44.91	44.9	90.68	94.48	195.26	195.57	92.92	108.78
207			M1326140599RE_M1384859704RE	M1326140599RE	M1384859704RE	2019-10-19	2021-08-29	1.02687	1.0515	1.18	1.19	46.05	50.47	44.9	49.3	94.48	95.17	195.57	194.25	108.78	96.1
208		NEWCRATER 4	M1219526641LE_M1339438884LE	M1219526641LE	M1339438884LE	2016-06-02	2020-03-21	0.69715	0.925386	4.25	1.73	62.53	60.9	58.37	62.59	92.04	82.92	169.47	167.25	269.72	271.98
209		NEWCRATER 7	M1236851704LE_M1267424171RE	M1236851704LE	M1267424171RE	2016-12-20	2017-12-09	0.922787	0.857663	17.72	17.33	40.32	35.85	56.47	51.08	68.67	68.92	147.44	141.25	118.75	125.57
210			M1236858737LE_M1415420331RE	M1236858737LE	M1415420331RE	2016-12-20	2022-08-18	0.885213	0.907341	2.31	1.17	41.07	37.41	39.03	36.45	96.82	96.63	153.11	149.8	118.81	104.81
211		SEPTIMPACT	M1119014742LE_M1149637354LE	M1119014742LE	M1149637354LE	2013-03-27	2014-03-16	0.823159	0.911845	1.73	1.87	23.66	23.18	24.83	22.06	273.98	269.72	229.37	231.12	139.74	147.29
212			M1151993656LE_M1182600997RE	M1151993656LE	M1182600997RE	2014-04-13	2015-04-02	0.962184	0.901399	1.74	4.05	45.26	46.54	46.89	42.71	274.58	266.89	200.7	198.92	173.35	181.47
213			M1180257084LE_M1210857532LE	M1180257084LE	M1210857532LE	2015-03-06	2016-02-23	1.0163	0.880343	26.05	28.76	22.81	24.07	43.66	48.01	302.31	304.83	239.77	237.09	155.54	163.77
214			M1272008584RE_M1361312514LE	M1272008584RE	M1361312514LE	2018-01-31	2020-11-29	0.805893	0.932421	1.16	1.73	32.39	30.46	31.38	31.87	271.64	276.74	212.4	216.95	176.89	167.74
215			M1280251087RE_M1369547084RE	M1280251087RE	M1369547084RE	2018-05-06	2021-03-05	0.720758	0.621256	1.14	1.14	55.55	54.93	54.47	53.85	88.01	87.19	166.43	165.25	281.31	276.06
216	Potential epicenters of strong shallow moonquakes	Scarp on the western wall of Laue Carter	M1106559741LE_M1137188168LE	M1106559741LE	M1137188168LE	2012-11-03	2013-10-23	1.45304	1.39982	1.78	1.78	53.4	51.81	55.01	53.4	268.86	268.28	154.23	152.58	345.92	354.19
217			M1106559741LE_M1137188168RE	M1106559741LE	M1137188168RE	2012-11-03	2013-10-23	1.45304	1.39769	1.78	1.2	53.4	52.01	55.01	50.98	268.86	265.99	154.23	152.99	345.92	354.19
218			M1106559741RE_M1137188168RE	M1106559741RE	M1137188168RE	2012-11-03	2013-10-23	1.4508	1.39769	1.2	1.2	53.61	52.01	52.56	50.98	266.56	265.99	154.63	152.99	345.92	354.19
219			M1114817624LE_M1415828946LE	M1114817624LE	M1415828946LE	2013-02-06	2022-08-22	1.04569	0.949334	1.77	1.73	43.53	39.07	44.98	40.31	91.87	95.61	216.54	226.1	92.04	106.82
220			M1154863304RE_M1394707905LE	M1154863304RE	M1394707905LE	2014-05-16	2021-12-21	1.34228	0.96543	1.19	1.75	76.42	73.85	75.24	75.6	272.49	277.46	175.07	176.23	205.86	207.96
221			M1163094941LE_M1344197126RE	M1163094941LE	M1344197126RE	2014-08-19	2020-05-15	1.19511	1.15206	1.78	1.18	30.96	29.95	31.62	29.83	85.57	85.01	250.41	266.84	308.66	327.06
222			M1173705714LE_M1204310939LE	M1173705714LE	M1204310939LE	2014-12-20	2015-12-09	1.31198	1.20247	1.77	1.76	67.99	66.66	69.7	68.35	92.76	93.23	194.92	196.1	75.88	83.1
223			M1173705714LE_M1204310939RE	M1173705714LE	M1204310939RE	2014-12-20	2015-12-09	1.31198	1.20068	1.77	1.18	67.99	66.84	69.7	65.68	92.76	94.72	194.92	195.24	75.88	83.1
224			M1173705714RE_M1204310939RE	M1173705714RE	M1204310939RE	2014-12-20	2015-12-09	1.31006	1.20068	1.19	1.18	68.19	66.84	67.01	65.68	94.26	94.72	194.08	195.24	75.88	83.1
225			M1178417347LE_M1328956553LE	M1178417347LE	M1328956553LE	2015-02-12	2019-11-21	1.18628	1.04841	1.77	1.76	28.48	29.92	28.95	30.25	92.84	94.49	256.88	253.08	133.48	140.25
226			M1178417347LE_M1328956553RE	M1178417347LE	M1328956553RE	2015-02-12	2019-11-21	1.18628	1.04684	1.77	1.22	28.48	29.97	28.95	29.31	92.84	95.95	256.88	251.72	133.48	140.25
227			M1178417347RE_M1328956553RE	M1178417347RE	M1328956553RE	2015-02-12	2019-11-21	1.18426	1.04684	1.19	1.22	28.53	29.97	28.18	29.31	94.34	95.95	255.42	251.72	133.48	140.25
228			M1178417347RE_M1446320033LE	M1178417347RE	M1446320033LE	2015-02-12	2023-08-10	1.18426	0.980271	1.19	1.74	28.53	28.91	28.18	29.45	94.34	96	255.42	254.05	133.48	114.94
229			M1206659832RE_M1357138098LE	M1206659832RE	M1357138098LE	2016-01-05	2020-10-12	1.18325	1.09298	1.18	1.75	43.11	38.86	42.1	40.13	94.74	94.75	215.44	224.59	112.22	118.9
230			M1257223037LE_M1405233637LE	M1257223037LE	M1405233637LE	2017-08-13	2022-04-22	1.13256	1.04711	1.75	1.75	40.44	40.4	41.69	41.49	266.64	265.01	134.52	131.5	356.24	340.38
231			M1257223037RE_M1405233637LE	M1257223037RE	M1405233637LE	2017-08-13	2022-04-22	1.13086	1.04711	1.18	1.75	40.56	40.4	39.81	41.49	264.45	265.01	135.1	131.5	356.24	340.38
232			M1257223037RE_M1405233637RE	M1257223037RE	M1405233637RE	2017-08-13	2022-04-22	1.13086	1.04554	1.18	1.17	40.56	40.51	39.81	39.71	264.45	262.85	135.1	132.1	356.24	340.38
233			M1296051040LE_M1385324655LE	M1296051040LE	M1385324655LE	2018-11-05	2021-09-03	1.14342	1.04089	1.75	1.74	53.09	50.29	54.67	51.82	94.06	95.08	205.64	209.8	105.33	98.58
234			M1296051040RE_M1385324655RE	M1296051040RE	M1385324655RE	2018-11-05	2021-09-03	1.14181	1.03927	1.18	1.18	53.25	50.44	52.14	49.37	95.58	96.56	204.63	208.72	105.33	98.58
235		Mandel'shtam-3 Scarp	M180115452LE_M1248488133LE	M180115452LE	M1248488133LE	2012-01-02	2017-05-03	1.25475	0.932722	1.77	1.73	79.31	74.57	81.08	76.3	89.52	85.63	181.68	180.65	25.95	249.1
236			M1107224682LE_M1199074484LE	M1107224682LE	M1199074484LE	2012-11-10	2015-10-10	1.19334	1.03781	1.76	1.74	54.83	54.64	56.58	56.37	270.56	269.21	174.05	173.4	351.49	18.94
237			M1290815017LE_M1466874876LE	M1290815017LE	M1466874876LE	2018-09-05	2024-04-04	0.977635	0.979912	1.74	1.73	70.6	72.86	72.35	74.58	268.41	266.44	175.24	172.33	44.42	359.47
238	Recent Tectonic Features	Apollo17 West Falut	M188043036LE_M1447815693RE	M188043036LE	M1447815693RE	2012-04-02	2023-08-27	1.16604	0.87059	1.78	1.17	23.83	20.49	25.01	20.03	272.64	274.39	130.21	120.84	123.24	125.75
239			M1118681664RE_M1447815693RE	M1118681664RE	M1447815693RE	2013-03-23	2023-08-27	0.84654	0.87059	1.18	1.17	22.16	20.49	21.59	20.03	270.63	274.39	123.86	120.84	132.69	125.75
240		Piazzi Smyth NW Sscarp	M1138929953LE_M1437454574LE	M1138929953LE	M1437454574LE	2013-11-12	2023-04-30	1.49784	0.804388	1.79	1.71	72.58	74.47	74.27	76.06	268.7	264.35	161.04	157.92	13.19	4.12
241			M1138929953LE_M1437454574RE	M1138929953LE	M1437454574RE	2013-11-12	2023-04-30	1.49784	0.803205	1.79	1.16	72.58	74.58	74.27	73.54	268.7	262.65	161.04	158.44	13.19	4.12
242			M1142483224RE_M1323650571RE	M1142483224RE	M1323650571RE	2013-12-24	2019-09-20	1.46912	1.10103	1.2	1.18	77.33	79.65	76.14	78.49	93.14	95.56	193.12	192.58	60.25	78.32
243			M1151909480LE_M1422275951LE	M1151909480LE	M1422275951LE	2014-04-12	2022-11-05	1.47243	0.99097	1.79	1.74	56.86	61.62	58.26	63.19	274.03	277.88	141.22	154.07	172.37	180.25
244			M1151909480RE_M1422275951RE	M1151909480RE	M1422275951RE	2014-04-12	2022-11-05	1.4702	0.989437	1.2	1.17	57.04	61.76	56.15	60.75	272.21	276.16	142	154.54	172.37	180.25
245			M1190736374LE_M1399933003RE	M1190736374LE	M1399933003RE	2015-07-05	2022-02-19	1.32273	0.91621	1.77	1.17	58.37	56.53	59.78	55.59	86.03	84.19	217.94	219.03	283.07	277.43
246			M1221332995LE_M1399933003RE	M1221332995LE	M1399933003RE	2016-06-23	2022-02-19	1.26369	0.91621	1.76	1.17	56.91	56.53	58.26	55.59	85.54	84.19	221.09	219.03	290.08	277.43
247			M1256610808LE_M1404615842RE	M1256610808LE	M1404615842RE	2017-08-05	2022-04-14	1.1224	0.91876	1.75	1.17	51.3	50.79	52.07	50.41	266.52	263	115.12	113.79	348.82	331.57
248			M1261322960LE_M1409318934LE	M1261322960LE	M1409318934LE	2017-09-29	2022-06-08	1.13429	0.952054	1.75	1.73	81.15	82.17	82.86	83.85	266.59	264.6	168.04	166.35	40.19	23.26
249		Orientable NE Scarp	M1125336749RE_M1454430624LE	M1125336749RE	M1454430624LE	2013-06-08	2023-11-12	1.72348	1.80098	1.16	1.73	92.26	88.8	91.11	90.52	88.72	81.74	178.84	174.14	216.44	208.22
250			M1134764870LE_M1195987423RE	M1134764870LE	M1195987423RE	2013-09-25	2015-09-04	0.829804	0.750922	1.73	1.15	19.78	21.49	21.2	20.48	269.63	264.85	216.39	212.4	327.26	342.11
251		Orientable SE Scarp	M1139464526RE_M1438017431LE	M1139464526RE	M1438017431LE	2013-11-19	2023-05-06	1.58808	1.62319	1.16	1.71	72.14	70.29	70.99	72.01	265.21	266.42	184.92	182.14	19.94	10.21
252			M1204190390RE_M1324127614RE	M1204190390RE	M1324127614RE	2015-12-08	2019-09-26	0.714567	0.924299	1.15	1.16	65.2	68.51	64.08	67.36	95.4	96.47	171.19	174.24	83.32	84.25
253			M1379359615LE_M1438017431RE	M1379359615LE	M1438017431RE	2021-06-26	2023-05-06	0.801639	1.62092	1.71	1.16	66.11	70.42	67.82	69.26	267.12	261.96	185.45	181.76	25.07	10.21
254		Orientable N Scarp	M1108882984RE_M1139514067LE	M1108882984RE	M1139514067LE	2012-11-30	2013-11-19	1.98269	1.90052	1.17	1.75	74.12	71.99	72.95	73.74	266.21	269.47	180.38	181.21	12.16	20.61
255			M1132440609LE_M1163060135LE	M1132440609LE	M1163060135LE	2013-08-29	2014-08-19	0.856788	0.951795	1.73	1.74	14.01	14.04	15.39	15.4	85.49	85.04	140.84	140.02	300.73	308.68
256			M1132440609LE_M1163060135RE	M1132440609LE	M1163060135RE	2013-08-29	2014-08-19	0.856788	0.950353	1.73	1.17	14.01	14.15	15.39	13.33	85.49	88.07	140.84	140.29	300.73	308.68
257		Krich NW Scarp	M147034259RE_M1424636350RE	M147034259RE	M1424636350RE	2010-12-15	2022-12-02	0.958847	0.977659	1.14	1.17	80.42	81.74	79.31	80.58	269.13	275.71	171.08	178.06	348.98	206.98
258			M1136597678RE_M1197814891LE	M1136597678RE	M1197814891LE	2013-10-16	2015-09-25	1.49031	1.31347	1.19	2.17	55.06	55.88	54.24	54.25	266.89	265.82	137.85	140.42	347.07	0.37
259			M1197814891LE_M1422289928RE	M1197814891LE	M1422289928RE	2015-09-25	2022-11-05	1.31347	0.984444	2.17	1.17	55.88	60.22	54.25	59.19	265.82	275.66	140.42	156.6	0.37	180.44
260			M1282499400RE_M1445744498RE	M1282499400RE	M1445744498RE	2018-06-01	2023-08-03	1.2127	0.942525	1.18	1.17	47.65	43.02	46.86	42.5	86.15	97.16	231.28	246.85	306.49	107.3
261	Young craters	Aristarchus	M183839935RE_M1114483609RE	M183839935RE	M1114483609RE	2012-02-14	2013-02-02	1.37146	1.01252	1.19	1.19	40.56	43.54	39.49	42.44	92.02	92.48	209.18	205.81	80.75	88.08
262			M186198825LE_M1116841932RE	M186198825LE	M1116841932RE	2012-03-12	2013-03-02	1.0042	0.881683	1.78	1.19	23.1	24.67	23.68	24.12	90.38	92.52	254.08	244.92	109.33	116.35
263			M188557729LE_M1119200171LE	M188557729LE	M1119200171LE	2012-04-08	2013-03-29	1.19373	1.00618	0.38	1.76	29.99	28.04	29.72	29.2	271.38	273.32	135.96	130.13	136.26	143.11
264			M188557729RE_M1119200171LE	M188557729RE	M1119200171LE	2012-04-08	2013-03-29	1.19286	1.00618	3.35	1.76	30.15	28.04	27.89	29.2	268.98	273.32	136.38	130.13	136.26	143.11
265			M188557729RE_M1119200171RE	M188557729RE	M1119200171RE	2012-04-08	2013-03-29	1.19286	1.00427	3.35	1.19	30.15	28.16	27.89	27.47	268.98	270.94	136.38	130.63	136.26	143.11
266			M1142752984LE_M1441292848LE	M1142752984LE	M1441292848LE	2013-12-27	2023-06-13	1.27644	1.01113	1.77	1.74	70.57	72.55	72.31	74.25	91.33	94.86	190.27	192.95	65.72	57.58
267			M1193372314RE_M1313324240LE	M1193372314RE	M1313324240LE	2015-08-05	2019-05-24	0.806925	0.770943	1.18	1.72	27.26	28.38	26.64	29.4	87.67	84.89	241.32	235.88	314.17	317.92
268			M1195726656LE_M1315674376RE	M1195726656LE	M1315674376RE	2015-09-01	2019-06-20	0.875172	0.75998	1.75	1.16	28.85	27.61	29.79	27.19	268.4	264.88	121.34	116.39	339.31	343.26
269			M1226319967RE_M1315674376LE	M1226319967RE	M1315674376LE	2016-08-20	2019-06-20	0.775821	0.761177	1.16	1.72	30.54	27.56	29.92	28.34	265.77	267.17	127.31	115.9	345.45	343.26
270			M1226319967RE_M1315674376RE	M1226319967RE	M1315674376RE	2016-08-20	2019-06-20	0.775821	0.75998	1.16	1.16	30.54	27.61	29.92	27.19	265.77	264.88	127.31	116.39	345.45	343.26
271			M1256899599LE_M1404910947LE	M1256899599LE	M1404910947LE	2017-08-09	2022-04-18	0.960181	0.867409	1.73	1.72	34.46	34.12	35.69	35.28	267.7	266.21	134.3	131.05	352.23	336.45
272		Briggs B	M1137010370LE_M1167624847LE	M1137010370LE	M1167624847LE	2013-10-21	2014-10-11	1.32516	1.2678	1.77	1.76	50.29	50.82	51.83	52.35	268.4	267.89	150.37	149.8	352.51	359.94
273		Byrgius A	M1108704610LE_M1139336569LE	M1108704610LE	M1139336569LE	2012-11-28	2013-11-17	1.49501	1.38844	1.72	1.71	72.72	70.78	74.42	72.47	270.59	270.01	186.65	187.16	10.05	18.25
274			M1108704610RE_M1139336569LE	M1108704610RE	M1139336569LE	2012-11-28	2013-11-17	1.49281	1.38844	1.15	1.71	72.83	70.78	71.68	72.47	265.82	270.01	186.1	187.16	10.05	18.25
275			M1108704610RE_M1139336569RE	M1108704610RE	M1139336569RE	2012-11-28	2013-11-17	1.49281	1.38634	1.15	1.15	72.83	70.88	71.68	69.73	265.82	265.28	186.1	186.6	10.05	18.25
276		Copernicus	M1131971116LE_M1162590127LE	M1131971116LE	M1162590127LE	2013-08-24	2014-08-13	0.940233	0.915158	1.75	1.75	19.36	19.22	20.86	20.72	87.06	86.66	213.37	213.25	296.23	304.59
277			M1131971116LE_M1162590127RE	M1131971116LE	M1162590127RE	2013-08-24	2014-08-13	0.940233	0.913558	1.75	1.17	19.36	19.37	20.86	18.35	87.06	88.77	213.37	212.37	296.23	304.59
278			M1136683665LE_M1167298329RE	M1136683665LE	M1167298329RE	2013-10-17	2014-10-07	1.09753	1.06938	1.75	1.17	39.72	39.84	41.42	38.73	269.98	266.73	165.99	166.62	348.41	355.44
279			M1139044402LE_M1200262988RE	M1139044402LE	M1200262988RE	2013-11-14	2015-10-23	1.12638	0.974163	1.75	1.55	67.01	68.8	68.75	70.34	269.9	268.65	174.23	174.04	14.56	27.17
280			M1139044432LE_M1169657834RE	M1139044432LE	M1169657834RE	2013-11-14	2014-11-03	1.10227	1.07235	1.75	1.18	66.81	67.2	68.55	66.04	269.96	266.7	175.15	174.44	14.56	21.16
281			M1164938168LE_M1195544196LE	M1164938168LE	M1195544196LE	2014-09-09	2015-08-30	0.925377	0.967029	1.75	1.74	16.46	17.56	17.66	18.85	269.56	269.23	131.48	136.27	330.07	336.58
282			M1164938168RE_M1195544196LE	M1164938168RE	M1195544196LE	2014-09-09	2015-08-30	0.923689	0.967029	1.18	1.74	16.57	17.56	15.88	18.85	266.76	269.23	131.89	136.27	330.07	336.58
283			M1164938168RE_M1195544196RE	M1164938168RE	M1195544196RE	2014-09-09	2015-08-30	0.923689	0.965543	1.18	1.17	16.57	17.67	15.88	16.9	266.76	266.45	131.89	136.56	330.07	336.58
284			M1164945337LE_M1195551275LE	M1164945337LE	M1195551275LE	2014-09-09	2015-08-30	1.07842	0.929943	1.75	1.73	14.39	15.78	15.76	17.21	269.65	269.31	139.65	143.91	330.2	336.7
285			M1164945337RE_M1195551275RE	M1164945337RE	M1195551275RE	2014-09-09	2015-08-30	1.07677	0.928523	1.18	1.17	14.52	15.89	13.7	15.02	266.73	266.42	139.97	144.1	330.2	336.7
286			M1164952423LE_M1195558276LE	M1164952423LE	M1195558276LE	2014-09-10	2015-08-30	0.952628	0.937217	1.75	1.73	15.6	16.87	16.88	18.22	269.6	269.26	135.25	139.7	330.32	336.82
287			M1164952423RE_M1195558276RE	M1164952423RE	M1195558276RE	2014-09-10	2015-08-30	0.950974	0.935811	1.18	1.17	15.72	16.98	14.96	16.17	266.75	266.44	135.62	139.95	330.32	336.82
288			M1169657834RE_M1320207142LE	M1169657834RE	M1320207142LE	2014-11-03	2019-08-11	1.07235	0.782858	1.18	1.72	67.2	65.68	66.04	67.39	266.7	268.1	174.44	173.4	21.16	31.09
289			M1267319323LE_M1356631062RE	M1267319323LE	M1356631062RE	2017-12-07	2020-10-06	0.955462	0.991467	1.72	1.17	32.52	34.76	34.18	33.61	91.99	94.87	196.68	194.2	124.2	114.64
290			M1269668222RE_M1358975125LE	M1269668222RE	M1358975125LE	2018-01-04	2020-11-02	0.867967	0.858758	1.17	1.74	10.7	10.56	10.43	11.45	94.08	92.8	257.89	243.81	151.01	141.42
291			M1269675216RE_M1358982166LE	M1269675216RE	M1358982166LE	2018-01-04	2020-11-02	0.852096	0.931653	1.19	1.74	8.82	10.63	8.53	11.51	94.08	92.79	255.87	244.46	151.12	141.52
292			M1358968053LE_M1417649405LE	M1358968053LE	M1417649405LE	2020-11-02	2022-09-12	0.966051	0.882294	1.74	1.73	9.39	8.91	10.39	9.91	92.76	93.46	239.64	239.83	141.32	129.37
293			M1358968053RE_M1417649405RE	M1358968053RE	M1417649405RE	2020-11-02	2022-09-12	0.964483	0.880908	1.17	1.17	9.48	8.99	8.85	8.37	94.92	95.6	238.26	238.51	141.32	129.37
294			M1358982166LE_M1417663480LE	M1358982166LE	M1417663480LE	2020-11-02	2022-09-12	0.931653	0.852279	1.74	1.73	10.63	9.3	11.51	10.24	92.79	93.45	244.46	242.25	141.52	129.62
295			M1358982166RE_M1417663480RE	M1358982166RE	M1417663480RE	2020-11-02	2022-09-12	0.930141	0.850919	1.17	1.17	10.71	9.38	10.16	8.8	94.89	95.57	243.09	240.92	141.52	129.62
296			M1193203919RE_M1402399271LE	M1193203919RE	M1402399271LE	2015-08-03	2022-03-20	0.943257	0.817777	1.17	1.72	17.89	13.87	16.91	15.04	88.43	84.37	216.04	230.16	311.65	307.76
297			M1371886936LE_M1430551367LE	M1371886936LE	M1430551367LE	2021-04-01	2023-02-09	0.716369	0.726861	1.71	1.71	25.22	23.78	26.83	25.37	84.71	84.03	201.17	203.15	303.31	285.21
298			M1374218349LE_M1432880398LE	M1374218349LE	M1432880398LE	2021-04-28	2023-03-08	0.693029	0.683561	1.71	1.7	11.94	13.27	12.69	14.28	267.6	266.93	112.97	123.82	328.88	312.61
299			M1374225389LE_M1432887422LE	M1374225389LE	M1432887422LE	2021-04-28	2023-03-08	0.680395	0.693778	1.71	1.71	11.05	12.98	11.88	14.03	267.63	266.94	115.48	125.2	329.01	312.73
300			M1394194298LE_M1452833949LE	M1394194298LE	M1452833949LE	2021-12-15	2023-10-25	0.953143	0.720297	1.9	1.73	66.77	71.55	68.5	73.28	276.24	276.85	179.51	182.38	201.4	186.15
301		Crookes	M1119966613LE_M1150591312LE	M1119966613LE	M1150591312LE	2013-04-07	2014-03-27	0.871103	0.970234	1.73	1.75	28.5	27.49	30.1	29.1	273.66	274.13	203.32	204.03	149.15	156.97
302			M1119966613RE_M1150591312LE	M1119966613RE	M1150591312LE	2013-04-07	2014-03-27	0.869725	0.970234	1.17	1.75	28.64	27.49	27.53	29.1	269.83	274.13	202.57	204.03	149.15	156.97
303			M1119966613RE_M1150591312RE	M1119966613RE	M1150591312RE	2013-04-07	2014-03-27	0.869725	0.96864	1.17	1.17	28.64	27.65	27.53	26.54	269.83	270.3	202.57	203.27	149.15	156.97
304			M1211800088LE_M1331723663LE	M1211800088LE	M1331723663LE	2016-03-05	2019-12-23	0.950954	1.03575	1.74	1.74	30.4	27.72	32.02	29.31	274.86	275.92	201.84	204.97	171.95	173.25
305			M1211800088RE_M1331723663RE	M1211800088RE	M1331723663RE	2016-03-05	2019-12-23	0.949505	1.03422	1.17	1.18	30.54	27.87	29.43	26.77	271.04	272.08	201.11	204.2	171.95	173.25
306			M1252968735LE_M1342293744LE	M1252968735LE	M1342293744LE	2017-06-24	2020-04-23	0.899721	0.969267	1.73	1.74	24.3	26	25.87	27.6	85.21	84.38	153.98	155.72	302.82	297.54
307		Das	M1097394978LE_M1128032228LE	M1097394978LE	M1128032228LE	2012-07-20	2013-07-09	0.821279	0.829001	1.72	1.72	62.28	64.04	63.94	65.71	85.74	85.3	164.17	165.68	236.57	244.49
308			M1097394978LE_M1128032228RE	M1097394978LE	M1128032228RE	2012-07-20	2013-07-09	0.821279	0.827819	1.72	1.16	62.28	64.17	63.94	63.07	85.74	89.48	164.17	165.83	236.57	244.49
309			M1097394978RE_M1128032228RE	M1097394978RE	M1128032228RE	2012-07-20	2013-07-09	0.820113	0.827819	1.16	1.16	62.41	64.17	61.31	63.07	90.01	89.48	164.35	165.83	236.57	244.49
310			M1132739466LE_M1163359323LE	M1132739466LE	M1163359323LE	2013-09-02	2014-08-22	0.807392	0.903319	1.72	1.73	25.68	25.75	26.2	26.26	85.21	84.73	105.82	105.59	299.84	307.78
311			M1132739466LE_M1163359323RE	M1132739466LE	M1163359323RE	2013-09-02	2014-08-22	0.807392	0.90201	1.72	1.16	25.68	25.78	26.2	25.56	85.21	88.89	105.82	106.15	299.84	307.78
312			M1132739466RE_M1163359323RE	M1132739466RE	M1163359323RE	2013-09-02	2014-08-22	0.806206	0.90201	1.16	1.16	25.72	25.78	25.49	25.56	89.37	88.89	106.35	106.15	299.84	307.78
313			M1183360718LE_M1213958934RE	M1183360718LE	M1213958934RE	2015-04-11	2016-03-30	0.873006	0.762887	1.73	1.16	57.61	59.59	59.22	58.48	276.23	271.73	201.86	199.27	191.32	199.25
314			M1183360718LE_M1333877144LE	M1183360718LE	M1333877144LE	2015-04-11	2020-01-17	0.873006	0.911626	1.73	1.73	57.61	58.47	59.22	60.07	276.23	277.82	201.86	202.66	191.32	200.68
315			M1183360718LE_M1333877144RE	M1183360718LE	M1333877144RE	2015-04-11	2020-01-17	0.873006	0.910192	1.73	1.16	57.61	58.6	59.22	57.49	276.23	272.85	201.86	201.68	191.32	200.68
316			M1183360718RE_M1333877144RE	M1183360718RE	M1333877144RE	2015-04-11	2020-01-17	0.871688	0.910192	1.16	1.16	57.74	58.6	56.63	57.49	271.28	272.85	200.92	201.68	191.32	200.68
317			M1185715105LE_M1394931784LE	M1185715105LE	M1394931784LE	2015-05-08	2021-12-23	1.44401	2.02841	1.71	1.74	81.54	79.9	83.24	81.62	276.32	278.57	187.03	190.19	219.2	211.87
318			M1185715105RE_M1394931784LE	M1185715105RE	M1394931784LE	2015-05-08	2021-12-23	1.44181	2.02841	1.15	1.74	81.65	79.9	80.5	81.62	271.31	278.57	186.43	190.19	219.2	211.87
319			M1185715105RE_M1394931784RE	M1185715105RE	M1394931784RE	2015-05-08	2021-12-23	1.44181	2.02548	1.15	1.17	81.65	80.06	80.5	78.89	271.31	273.6	186.43	189.47	219.2	211.87
320			M1344472215LE_M1403172074LE	M1344472215LE	M1403172074LE	2020-05-18	2022-03-29	0.964973	1.051	1.73	1.74	25.68	25.44	25.9	25.56	268.3	267.66	265.13	268.8	326.94	314.26
321			M1344472215LE_M1403172074RE	M1344472215LE	M1403172074RE	2020-05-18	2022-03-29	0.964973	1.04953	1.73	1.18	25.68	25.45	25.9	25.35	268.3	262.7	265.13	267.43	326.94	314.26
322			M1344472215RE_M1403172074RE	M1344472215RE	M1403172074RE	2020-05-18	2022-03-29	0.963503	1.04953	1.17	1.18	25.7	25.45	25.52	25.35	263.34	262.7	263.8	267.43	326.94	314.26
323			M1346818720RE_M1405515499RE	M1346818720RE	M1405515499RE	2020-06-15	2022-04-25	0.941919	1.03951	1.17	1.18	38.03	37.19	37.03	36.18	263.29	262.63	214.75	214.67	355.42	342.77
324		Egede A	M175204950RE_M1105844699RE	M175204950RE	M1105844699RE	2011-11-06	2012-10-25	0.425018	1.62874	1.13	1.2	63.52	61.18	62.74	60.33	268.6	267.45	138.56	134.42	327.86	336.82
325			M1103487396RE_M1134116741RE	M1103487396RE	M1134116741RE	2012-09-28	2013-09-18	1.6391	1.38388	1.21	1.2	53.53	53.26	53.36	53.15	267.51	266.8	103	100.39	309.26	318.11
326			M1127049290LE_M1157670154RE	M1127049290LE	M1157670154RE	2013-06-28	2014-06-17	1.51959	1.46685	1.79	1.2	78.94	79.2	80.68	78.01	87.1	87.33	194.16	193.1	236.14	245.05
327			M1157670154RE_M1397472803RE	M1157670154RE	M1397472803RE	2014-06-17	2022-01-22	1.46685	0.91585	1.2	1.16	79.2	76.49	78.01	75.35	87.33	83.46	193.1	193.13	245.05	245.49
328			M1234201829LE_M1354099220LE	M1234201829LE	M1354099220LE	2016-11-19	2020-09-07	1.343	1.13552	1.77	1.75	76.92	75.09	78.6	76.71	93.94	95.71	199.15	203.05	85.46	83.85
329		Fechner T	M1126347383LE_M1396828106LE	M1126347383LE	M1396828106LE	2013-06-20	2022-01-14	1.10506	1.88964	1.7	1.73	86.03	87.69	87.7	89.39	79.7	74.4	170.88	168.74	219.16	231.83
330			M1284054812RE_M1314616682LE	M1284054812RE	M1314616682LE	2018-06-19	2019-06-08	0.642421	0.649138	1.15	1.7	58.69	58.26	58.56	58.29	86.11	76.21	101	90.06	317.11	323.92
331		Galvani B	M1150108481RE_M1389981088LE	M1150108481RE	M1389981088LE	2014-03-22	2021-10-27	1.13836	0.998449	1.2	1.74	50.8	49.2	50.32	49.79	273.73	279.17	116.92	108.83	153.36	153.27
332			M1154821039RE_M1394673142RE	M1154821039RE	M1394673142RE	2014-05-15	2021-12-20	1.48016	0.951088	1.2	1.17	78.86	76.14	77.7	75.01	273.87	277.67	170.08	170.27	205.05	207.42
333			M1311217761LE_M1369946425RE	M1311217761LE	M1369946425RE	2019-04-29	2021-03-09	1.1084	1.05186	1.74	1.17	59.63	62.59	60.95	61.58	82.49	82.47	221.88	213.32	291.98	279.62
334		Gambart A	M1116649714LE_M1147274974LE	M1116649714LE	M1147274974LE	2013-02-28	2014-02-17	0.905996	0.909616	1.74	1.74	12.37	13.84	14.12	15.58	89.89	90.39	179.08	180.04	112.29	120.02
335			M1116649714RE_M1147274974RE	M1116649714RE	M1147274974RE	2013-02-28	2014-02-17	0.904538	0.9081	1.17	1.18	12.54	14	11.37	12.83	92.39	92.9	178.76	179.7	112.29	120.02
336			M1147274974LE_M1328420891LE	M1147274974LE	M1328420891LE	2014-02-17	2019-11-15	0.909616	0.911805	1.74	1.73	13.84	15.67	15.58	17.4	90.39	92.19	180.04	182.56	120.02	134.7
337			M1147274974LE_M1328420891RE	M1147274974LE	M1328420891RE	2014-02-17	2019-11-15	0.909616	0.910463	1.74	1.17	13.84	15.82	15.58	14.65	90.39	94.68	180.04	182.18	120.02	134.7
338			M1147274974RE_M1328420891RE	M1147274974RE	M1328420891RE	2014-02-17	2019-11-15	0.9081	0.910463	1.18	1.17	14	15.82	12.83	14.65	92.9	94.68	179.7	182.18	120.02	134.7
339			M140026551LE_M1254368117RE	M140026551LE	M1254368117RE	2010-09-25	2017-07-10	0.499791	0.759501	3.74	1.16	5.28	6.16	8.78	5.03	86.68	87.99	207.34	195.87	265.27	325.09
340			M140026551LE_M1162583182RE	M140026551LE	M1162583182RE	2010-09-25	2014-08-13	0.499791	0.809103	3.74	1.17	5.28	16.44	8.78	15.27	86.68	88.94	207.34	186.87	265.27	304.46
341			M1164938378LE_M1195544389LE	M1164938378LE	M1195544389LE	2014-09-09	2015-08-30	0.805339	0.852135	1.74	1.73	11.06	12.78	12.76	14.49	269.85	269.52	168.38	170.51	330.08	336.59
342			M1164938378RE_M1195544389RE	M1164938378RE	M1195544389RE	2014-09-09	2015-08-30	0.803837	0.850839	1.17	1.16	11.21	12.91	10.09	11.79	266.63	266.33	168.26	170.31	330.08	336.59
343		Gauss J	M1179661279LE_M1240854649RE	M1179661279LE	M1240854649RE	2015-02-27	2017-02-04	1.07718	1.01015	1.78	1.2	39.59	40.9	40	40.64	275.28	274.14	101.78	111.06	145.93	160.44
344			M1192570790LE_M1312523829LE	M1192570790LE	M1312523829LE	2015-07-26	2019-05-15	1.08436	1.02228	1.77	1.74	44.94	45.91	45.87	46.96	84.85	83.45	239.89	234.75	296	302.13
345			M1192570790LE_M1312523829RE	M1192570790LE	M1312523829RE	2015-07-26	2019-05-15	1.08436	1.02075	1.77	1.17	44.94	46.01	45.87	45.26	84.85	84.54	239.89	233.27	296	302.13
346			M1192570790RE_M1312523829RE	M1192570790RE	M1312523829RE	2015-07-26	2019-05-15	1.08246	1.02075	1.19	1.17	45.05	46.01	44.37	45.26	86.02	84.54	238.31	233.27	296	302.13
347			M1197280395LE_M1317226160LE	M1197280395LE	M1317226160LE	2015-09-19	2019-07-08	1.16309	1.04029	1.77	1.74	52.36	51.15	53.59	52.28	266.57	265.13	133.08	129.5	353.45	358.16
348			M1197280395RE_M1317226160LE	M1197280395RE	M1317226160LE	2015-09-19	2019-07-08	1.16106	1.04029	1.19	1.74	52.5	51.15	51.75	52.28	264.67	265.13	133.93	129.5	353.45	358.16
349		Giordano Bruno	M143940484LE_M174590254RE	M143940484LE	M174590254RE	2010-11-09	2011-10-30	0.590136	0.586487	16.65	17.12	53.72	50.42	41.02	38.77	260.37	259.1	147.98	142.61	307.72	316.08
350			M1095807395LE_M1455510425LE	M1095807395LE	M1455510425LE	2012-07-01	2023-11-25	1.52218	1.10208	1.8	1.72	78.42	73.84	80.2	75.55	86.76	81.9	187.54	186.38	213.55	216.71
351			M1122936950LE_M1452055478LE	M1122936950LE	M1452055478LE	2013-05-11	2023-10-16	1.50113	0.738232	1.79	1.74	65.03	64.51	66.75	66.21	274.23	278.6	163.69	167.38	185.49	175.71
352			M1122936950RE_M1452055478RE	M1122936950RE	M1452055478RE	2013-05-11	2023-10-16	1.49881	0.736718	1.21	1.17	65.26	64.66	64.13	63.54	272.14	276.66	163.95	167.49	185.49	175.71
353			M1125290784RE_M1155917013LE	M1125290784RE	M1155917013LE	2013-06-08	2014-05-28	1.5057	1.48622	1.21	1.79	87.23	86.59	86.02	88.37	272.23	274.9	179.89	180.2	216.25	225.69
354			M1125290784RE_M1454399495LE	M1125290784RE	M1454399495LE	2013-06-08	2023-11-12	1.5057	0.952738	1.21	1.73	87.23	88.5	86.02	90.22	272.23	278.65	179.89	186.06	216.25	207.91
355			M1153560774RE_M1452055478LE	M1153560774RE	M1452055478LE	2014-05-01	2023-10-16	1.25001	0.738232	1.2	1.74	64.99	64.51	63.87	66.21	272.79	278.6	163.19	167.38	195.27	175.71
356			M1153560774RE_M1452055478RE	M1153560774RE	M1452055478RE	2014-05-01	2023-10-16	1.25001	0.736718	1.2	1.17	64.99	64.66	63.87	63.54	272.79	276.66	163.19	167.49	195.27	175.71
357			M1155917013LE_M1217124995RE	M1155917013LE	M1217124995RE	2014-05-28	2016-05-05	1.48622	1.36686	1.79	1.2	86.59	90.03	88.37	88.83	274.9	273.65	180.2	182.75	225.69	241.54
358			M1155917013LE_M1454399495LE	M1155917013LE	M1454399495LE	2014-05-28	2023-11-12	1.48622	0.952738	1.79	1.73	86.59	88.5	88.37	90.22	274.9	278.65	180.2	186.06	225.69	207.91
359			M1155917013RE_M1454399495LE	M1155917013RE	M1454399495LE	2014-05-28	2023-11-12	1.48395	0.952738	1.21	1.73	86.83	88.5	85.63	90.22	272.86	278.65	179.91	186.06	225.69	207.91
360			M1155917013RE_M1454399495RE	M1155917013RE	M1454399495RE	2014-05-28	2023-11-12	1.48395	0.951349	1.21	1.17	86.83	88.64	85.63	87.48	272.86	276.71	179.91	185.48	225.69	207.91
361			M1168832870RE_M1378099137RE	M1168832870RE	M1378099137RE	2014-10-24	2021-06-12	1.19181	0.976867	1.2	1.17	65.4	62.16	64.33	61.18	265.48	263.01	157.52	151.8	13.1	11.36
362			M1192381110LE_M1312334363LE	M1192381110LE	M1312334363LE	2015-07-24	2019-05-12	0.914008	0.894635	11.42	11.64	42.19	44.27	36.17	37.26	92.65	91.22	229.75	225.28	291.86	296.64
363			M1286469374RE_M1345222552LE	M1286469374RE	M1345222552LE	2018-07-17	2020-05-27	0.938087	0.884261	1.19	1.75	42.1	39.05	41.61	39.6	264.02	265.42	119.94	106.96	347.84	332.41
364			M1297090905LE_M1386366966RE	M1297090905LE	M1386366966RE	2018-11-17	2021-09-15	1.28775	0.956912	1.76	1.18	48.44	46.34	49.78	45.46	94.55	96.92	221.93	225.32	110.97	103.58
365			M1299445236RE_M1358187006LE	M1299445236RE	M1358187006LE	2018-12-14	2020-10-24	0.905246	0.977104	1.19	1.76	35.59	38.3	35.33	39.04	95.89	95.31	260.12	246.74	141.06	126.77
366			M1345222552LE_M1403914394RE	M1345222552LE	M1403914394RE	2020-05-27	2022-04-06	0.884261	0.866823	1.75	1.17	39.05	39.28	39.6	39.07	265.42	262.62	106.96	105.49	332.41	319.08
367		Glushko	M1112324187LE_M1142951800LE	M1112324187LE	M1142951800LE	2013-01-08	2013-12-29	1.15804	1.1558	1.75	1.75	64.43	66.33	66.18	68.07	91.02	91.49	185.86	185.81	61.5	68.4
368			M1112324187RE_M1142951800RE	M1112324187RE	M1142951800RE	2013-01-08	2013-12-29	1.15632	1.15408	1.18	1.18	64.61	66.51	63.43	65.33	93.16	93.63	185.36	185.3	61.5	68.4
369			M1150015091RE_M1180627136LE	M1150015091RE	M1180627136LE	2014-03-21	2015-03-10	0.953117	0.92507	1.18	1.75	20.17	20.93	19.08	22.61	271.65	274.99	162.26	162.03	152.38	159.7
370			M1272395669LE_M1361700231LE	M1272395669LE	M1361700231LE	2018-02-04	2020-12-04	0.920541	1.04571	1.73	1.77	32.52	29.86	34.22	31.63	275.92	276.66	169.13	169	182.25	172.39
371		Goddard A	M1203080008RE_M1233673703LE	M1203080008RE	M1233673703LE	2015-11-25	2016-11-13	1.11857	1.19134	1.18	0.48	79.06	76.15	77.89	76.62	94.5	93.9	185.7	187.3	62.63	69.16
372		Guthnick	M1143036035LE_M1204246164LE	M1143036035LE	M1204246164LE	2013-12-30	2015-12-08	1.23424	1.05652	1.7	1.69	72.43	71.15	74.04	72.75	90.07	91.26	161.53	160.17	68.95	83.27
373			M1143036035RE_M1204246164LE	M1143036035RE	M1204246164LE	2013-12-30	2015-12-08	1.23247	1.05652	1.15	1.69	72.51	71.15	71.45	72.75	96.93	91.26	161.89	160.17	68.95	83.27
374			M1143036035RE_M1204246164RE	M1143036035RE	M1204246164RE	2013-12-30	2015-12-08	1.23247	1.05505	1.15	1.14	72.51	71.23	71.45	70.18	96.93	98.21	161.89	160.55	68.95	83.27
375			M1165458715LE_M1316026525RE	M1165458715LE	M1316026525RE	2014-09-15	2019-06-24	0.639848	0.676634	1.71	1.15	48.38	48.33	49.09	47.83	269.9	260.2	247.97	247.81	335.43	345.73
376			M1170163562LE_M1200770474LE	M1170163562LE	M1200770474LE	2014-11-09	2015-10-29	1.26119	0.976942	1.7	1.69	77.06	77.74	78.72	79.4	269.86	269.28	192.4	190.49	28.99	36.2
377			M1170163562RE_M1200770474RE	M1170163562RE	M1200770474RE	2014-11-09	2015-10-29	1.25936	0.975528	1.15	1.14	77.15	77.81	76.01	76.68	261.97	261.73	191.61	189.78	28.99	36.2
378			M1208951035RE_M1387583855LE	M1208951035RE	M1387583855LE	2016-02-01	2021-09-29	0.555791	1.00993	1.14	1.74	48.97	50.05	48.92	50.64	98.26	93.74	97.81	108.96	140.65	126
379			M1216012115RE_M1335924198LE	M1216012115RE	M1335924198LE	2016-04-23	2020-02-09	1.12401	1.65175	1.14	1.72	84.77	84.85	83.63	86.54	272.54	281.74	189.8	191.84	221.73	221.56
380			M1283105677LE_M1313669504LE	M1283105677LE	M1313669504LE	2018-06-08	2019-05-28	0.668535	0.653647	1.7	1.7	51.17	49.96	51.92	50.42	79.59	78.91	115.32	104.81	311.07	318.99
381		Harpalus	M1096764539RE_M166120086LE	M166120086LE	M1096764539RE	2011-07-24	2012-07-12	1.02411	1.64612	1.69	1.2	73.54	75.67	75.1	74.51	88.67	88.3	203.69	198.88	222.16	233
382			M1162724425LE_M1371998495LE	M1162724425LE	M1371998495LE	2014-08-15	2021-04-02	1.45178	0.997016	0.3	1.73	54.96	56.44	55.06	57.24	86.35	82.42	252.36	244.15	306.72	305.12
383			M1162724425RE_M1371998495RE	M1162724425RE	M1371998495RE	2014-08-15	2021-04-02	1.45044	0.99555	2.69	1.17	55.04	56.51	54.16	55.91	87.3	83.2	250.39	242.31	306.72	305.12
384		Hayn	M103938589RE_M134604046RE	M103938589RE	M134604046RE	2009-08-03	2010-07-24	1.74655	1.01639	1.22	1.14	77.09	79.22	75.99	78.13	89.43	88.12	208.48	201.15	190.35	199.41
385			M103952905RE_M134617632RE	M103952905RE	M134617632RE	2009-08-03	2010-07-24	1.75484	1.02871	1.22	1.15	77	78.82	75.9	77.73	89.43	88.22	208.63	201.17	190.49	199.57
386			M174684742LE_M1105322900RE	M174684742LE	M1105322900RE	2011-10-31	2012-10-19	1.00344	1.81154	1.69	1.22	71.51	70.73	72.57	70.12	266.7	264.14	127.87	124.88	317.79	325.89
387			M174684742RE_M1105322900RE	M174684742RE	M1105322900RE	2011-10-31	2012-10-19	1.00199	1.81154	1.14	1.22	71.56	70.73	70.91	70.12	265.54	264.14	129.16	124.88	317.79	325.89
388			M174711876LE_M1105351478LE	M174711876LE	M1105351478LE	2011-10-31	2012-10-20	0.985866	1.8215	1.54	1.81	72.53	70.52	73.18	71.55	265.23	265.82	126.66	123.72	318.32	326.51
389			M174711876RE_M1105351478LE	M174711876RE	M1105351478LE	2011-10-31	2012-10-20	0.984239	1.8215	1.35	1.81	72.58	70.52	71.56	71.55	264.07	265.82	127.98	123.72	318.32	326.51
390			M174711876RE_M1105351478RE	M174711876RE	M1105351478RE	2011-10-31	2012-10-20	0.984239	1.81871	1.35	1.22	72.58	70.67	71.56	70.05	264.07	264.19	127.98	125.25	318.32	326.51
391			M174718683LE_M1105358623LE	M174718683LE	M1105358623LE	2011-10-31	2012-10-20	1.02657	1.81403	1.69	1.81	71.82	70.5	72.89	71.54	266.67	265.81	128.25	123.82	318.45	326.67
392			M177060232RE_M1107695109RE	M177060232RE	M1107695109RE	2011-11-27	2012-11-16	0.767046	1.71643	1.13	1.28	81.03	79.39	80	78.5	265.45	264.2	156.32	152.59	350.04	358.05
393			M182983045LE_M1113632157LE	M182983045LE	M1113632157LE	2012-02-04	2013-01-24	1.78307	1.6553	1.82	1.8	71.85	73.72	73.2	75.13	93.71	94.99	223.04	219.56	58.09	67.71
394			M182983045LE_M1113632157RE	M182983045LE	M1113632157RE	2012-02-04	2013-01-24	1.78307	1.65272	1.82	1.21	71.85	73.93	73.2	72.93	93.71	95.86	223.04	217.77	58.09	67.71
395			M182983045LE_M1113639260RE	M182983045LE	M1113639260RE	2012-02-04	2013-01-24	1.78307	1.64608	1.82	1.21	71.85	73.9	73.2	72.9	93.71	95.86	223.04	217.85	58.09	67.84
396			M182983045RE_M1113632157RE	M182983045RE	M1113632157RE	2012-02-04	2013-01-24	1.7803	1.65272	1.23	1.21	72.07	73.93	71.1	72.93	94.63	95.86	221.16	217.77	58.09	67.71
397			M182990194LE_M1113639260LE	M182990194LE	M1113639260LE	2012-02-04	2013-01-24	1.78466	1.64862	1.82	1.8	71.83	73.69	73.18	75.1	93.71	94.99	223.13	219.65	58.21	67.84
398			M182990194LE_M1113639260RE	M182990194LE	M1113639260RE	2012-02-04	2013-01-24	1.78466	1.64608	1.82	1.21	71.83	73.9	73.18	72.9	93.71	95.86	223.13	217.85	58.21	67.84
399			M182990194RE_M1113639260RE	M182990194RE	M1113639260RE	2012-02-04	2013-01-24	1.78194	1.64608	1.23	1.21	72.05	73.9	71.08	72.9	94.64	95.86	221.25	217.85	58.21	67.84
400			M1113632157LE_M1144268386LE	M1113632157LE	M1144268386LE	2013-01-24	2014-01-13	1.6553	1.67997	1.8	1.81	73.72	74.5	75.13	75.95	94.99	96.1	219.56	218.04	67.71	77.15
401			M1113632157LE_M1144268386RE	M1113632157LE	M1144268386RE	2013-01-24	2014-01-13	1.6553	1.67739	1.8	1.22	73.72	74.72	75.13	73.71	94.99	96.98	219.56	216.28	67.71	77.15
402			M1113632157RE_M1144268386RE	M1113632157RE	M1144268386RE	2013-01-24	2014-01-13	1.65272	1.67739	1.21	1.22	73.93	74.72	72.93	73.71	95.86	96.98	217.77	216.28	67.71	77.15
403			M1113639260LE_M1144275474LE	M1113639260LE	M1144275474LE	2013-01-24	2014-01-13	1.64862	1.57866	1.8	1.81	73.69	73.96	75.1	75.41	94.99	95.9	219.65	217.93	67.84	77.3
404			M1113639260LE_M1144275474RE	M1113639260LE	M1144275474RE	2013-01-24	2014-01-13	1.64862	1.57604	1.8	1.22	73.69	74.18	75.1	73.17	94.99	96.78	219.65	216.19	67.84	77.3
405			M1113639260RE_M1144275474RE	M1113639260RE	M1144275474RE	2013-01-24	2014-01-13	1.64608	1.57604	1.21	1.22	73.9	74.18	72.9	73.17	95.86	96.78	217.85	216.19	67.84	77.3
406		Jackson	M1132894856LE_M1431463327RE	M1132894856LE	M1431463327RE	2013-09-04	2023-02-19	1.07331	0.978531	1.78	1.18	23.91	24.1	24.36	23.54	87.31	85.65	258.24	244.17	298.91	291.91
407			M1150577750RE_M1449079617LE	M1150577750RE	M1449079617LE	2014-03-27	2023-09-11	1.16694	1.08175	1.2	1.75	32.8	32.01	31.93	33.42	270.99	276.77	141.53	143.04	156.87	141.47
408			M1150577750RE_M1449079617RE	M1150577750RE	M1449079617RE	2014-03-27	2023-09-11	1.16694	1.08013	1.2	1.18	32.8	32.15	31.93	31.26	270.99	274.43	141.53	143.38	156.87	141.47
409			M1150584869RE_M1449086635LE	M1150584869RE	M1449086635LE	2014-03-27	2023-09-11	1.16182	1.08676	1.2	1.75	32.93	31.77	32.06	33.2	271	276.77	141.48	143.79	156.92	141.46
410			M1183539156RE_M1214142662LE	M1183539156RE	M1214142662LE	2015-04-13	2016-04-01	1.23709	1.30255	18.43	17.58	57.12	59.14	39.27	41.97	259.1	260.37	168.93	170.46	194.48	202.3
411			M1242380436LE_M1362256592RE	M1242380436LE	M1362256592RE	2017-02-22	2020-12-10	1.10289	1.24505	1.77	1.19	37.12	39.52	38.7	38.48	274.51	273.12	150.84	157.22	179.98	179.66
412			M1242380436RE_M1362256592RE	M1242380436RE	M1362256592RE	2017-02-22	2020-12-10	1.10092	1.24505	1.2	1.19	37.3	39.52	36.33	38.48	272.07	273.12	151.13	157.22	179.98	179.66
413			M1388092529LE_M1446741251LE	M1388092529LE	M1446741251LE	2021-10-05	2023-08-15	1.06332	0.905766	1.76	1.76	22.33	20.23	23.12	20.6	93.41	94.21	245.83	260.83	124.99	113
414		Kepler	M162561927LE_M193210868LE	M162561927LE	M193210868LE	2011-06-12	2012-06-01	0.871044	1.20949	1.68	4.54	77.77	73.61	79.45	78.15	272.2	275.34	179.2	178.72	178.39	185.6
415			M162561927RE_M193210868RE	M162561927RE	M193210868RE	2011-06-12	2012-06-01	0.869788	1.20627	1.13	1.6	77.84	73.8	76.71	75.4	269.34	272.42	178.93	178.48	178.39	185.6
416			M181416438LE_M1112061369RE	M181416438LE	M1112061369RE	2012-01-17	2013-01-05	1.21996	1.1314	1.77	1.18	63.58	67.69	65.34	66.51	89.65	92.3	184.28	183.2	49.01	56.84
417			M186134194RE_M1147403162RE	M186134194RE	M1147403162RE	2012-03-11	2014-02-18	0.85761	1.14509	1.18	1.2	10.06	14.96	9.16	13.94	91.92	92.84	221.82	213.57	107.88	122.27
418			M188493098RE_M1149758836LE	M188493098RE	M1149758836LE	2012-04-08	2014-03-18	0.984845	1.05198	1.18	1.76	21.14	16.92	20.04	18.56	269.89	273.75	162.72	157.92	134.98	149.1
419			M188493098RE_M1149758836RE	M188493098RE	M1149758836RE	2012-04-08	2014-03-18	0.984845	1.05019	1.18	1.18	21.14	17.09	20.04	16.04	269.89	270.8	162.72	157.97	134.98	149.1
420			M193210868RE_M1154471358LE	M193210868RE	M1154471358LE	2012-06-01	2014-05-11	1.20627	1.17469	1.6	1.75	73.8	70.63	75.4	72.39	272.42	273.83	178.48	178.8	185.6	200.03
421			M1134444592LE_M1315618580LE	M1134444592LE	M1315618580LE	2013-09-21	2019-06-19	0.913513	0.713359	1.75	1.71	14.84	14.02	16.29	15.41	269.93	268.02	144.91	142.8	324.33	342.71
422			M1134444592LE_M1315618580RE	M1134444592LE	M1315618580RE	2013-09-21	2019-06-19	0.913513	0.712375	1.75	1.15	14.84	14.11	16.29	13.26	269.93	265.13	144.91	142.93	324.33	342.71
423			M1134444592LE_M1433006667LE	M1134444592LE	M1433006667LE	2013-09-21	2023-03-09	0.913513	0.679401	1.75	1.71	14.84	12.85	16.29	14.1	269.93	266.79	144.91	134.05	324.33	314.74
424			M1134444592LE_M1433006667RE	M1134444592LE	M1433006667RE	2013-09-21	2023-03-09	0.913513	0.678384	1.75	1.15	14.84	12.92	16.29	12.22	269.93	263.91	144.91	134.26	324.33	314.74
425			M1134444592RE_M1315618580RE	M1134444592RE	M1315618580RE	2013-09-21	2019-06-19	0.911881	0.712375	1.17	1.15	14.97	14.11	14.08	13.26	266.98	265.13	145.15	142.93	324.33	342.71
426			M1252138404LE_M1341463747RE	M1252138404LE	M1341463747RE	2017-06-15	2020-04-14	0.818477	0.89552	1.72	1.16	32.56	34.83	34.25	33.68	85.59	86.85	193.04	191.77	301.14	298.87
427			M1394306732LE_M1452946213RE	M1394306732LE	M1452946213RE	2021-12-16	2023-10-26	0.962983	0.727358	1.73	1.16	68.16	73.07	69.9	71.91	276.24	274.04	181.02	182.36	202.59	187.69
428			M1394306732RE_M1452946213RE	M1394306732RE	M1452946213RE	2021-12-16	2023-10-26	0.961575	0.727358	1.17	1.16	68.31	73.07	67.15	71.91	273.32	274.04	180.67	182.36	202.59	187.69
429		Klute W	M110173007LE_M140840176RE	M110173007LE	M140840176RE	2009-10-14	2010-10-04	0.66654	0.650261	1.71	1.15	41.03	39.56	41.61	39.51	271.42	268.93	108.63	97.72	271.5	278.33
430			M1102130552LE_M1372659104LE	M1102130552LE	M1372659104LE	2012-09-12	2021-04-10	1.19728	1.11991	1.82	1.75	39	40.46	39.26	41.13	87.33	83.62	263.93	249.36	292.2	306.59
431			M1106845369RE_M1137472400RE	M1106845369RE	M1137472400RE	2012-11-06	2013-10-27	1.63545	1.52166	1.21	1.21	60.92	59.59	59.9	58.59	267.2	266.57	152.52	150.64	348.23	356.4
432			M1237563267RE_M1357447971LE	M1237563267RE	M1357447971LE	2016-12-28	2020-10-16	1.2316	1.13125	1.19	1.76	45.74	44.02	44.92	45.03	94.49	94.54	229.69	235.53	118.15	118.05
433			M1255162144LE_M1344477937RE	M1255162144LE	M1344477937RE	2017-07-20	2020-05-18	1.12441	1.23556	1.77	1.19	39.61	39.81	39.82	39.83	266.9	263.88	95.44	94.37	331.51	326.93
434			M1305758113LE_M1395017443LE	M1305758113LE	M1395017443LE	2019-02-25	2021-12-24	1.25007	1.00868	1.76	1.74	75.03	77.96	76.77	79.69	275.85	276.91	171.28	175.35	225.75	213.57
435			M1305758113RE_M1395017443RE	M1305758113RE	M1395017443RE	2019-02-25	2021-12-24	1.24806	1.00712	1.19	1.17	75.22	78.11	74.06	76.96	273.89	275	171.33	175.25	225.75	213.57
436			M1313934421LE_M1372659104LE	M1313934421LE	M1372659104LE	2019-05-31	2021-04-10	1.14547	1.11991	1.75	1.75	38.81	40.46	39.24	41.13	84.41	83.62	257.96	249.36	318.47	306.59
437		Lalande	M1180172051LE_M1210773398LE	M1180172051LE	M1210773398LE	2015-03-05	2016-02-22	1.00222	0.866273	1.74	1.73	15.41	16.98	17.03	18.64	274.54	274.88	203	197.34	154.41	162.66
438			M1180172051RE_M1210773398RE	M1180172051RE	M1210773398RE	2015-03-05	2016-02-22	1.00067	0.864969	1.17	1.16	15.55	17.11	14.44	15.98	271.04	271.45	202.28	196.73	154.41	162.66
439		Mandel shtam F	M1107188988RE_M1137821465LE	M1107188988RE	M1137821465LE	2012-11-10	2013-10-31	1.18382	1.02257	1.19	1.75	54.55	52.37	53.38	54.11	267.49	270.07	174.81	174.41	351.12	359.4
440		Moore F	M1109418074LE_M1140046404LE	M1109418074LE	M1140046404LE	2012-12-06	2013-11-25	1.5702	1.51636	1.8	1.79	83.36	81.96	85.15	83.73	269.64	268.98	174.17	172.62	19.98	28.51
441			M1117680441LE_M1148307383LE	M1117680441LE	M1148307383LE	2013-03-11	2014-03-01	1.11379	1.0226	1.79	1.79	36.01	35.77	36.09	35.91	91	91.56	269.81	267.51	119.53	126.81
442			M1117680441RE_M1148307383LE	M1117680441RE	M1148307383LE	2013-03-11	2014-03-01	1.11155	1.0226	1.2	1.79	36.03	35.77	35.93	35.91	92.29	91.56	268.15	267.51	119.53	126.81
443			M1117680441RE_M1148307383RE	M1117680441RE	M1148307383RE	2013-03-11	2014-03-01	1.11155	1.02027	1.2	1.21	36.03	35.79	35.93	35.64	92.29	92.87	268.15	265.83	119.53	126.81
444			M1130619491RE_M169343635LE	M169343635LE	M1130619491RE	2011-08-30	2013-08-08	0.476752	1.12672	1.68	1.21	44.97	47.88	46.01	46.98	88.77	88.51	233.49	224.88	256.06	270.39
445			M1201261064LE_M1231854748LE	M1201261064LE	M1231854748LE	2015-11-04	2016-10-23	1.38159	1.21337	1.78	1.76	83.67	86.05	85.44	87.81	267.94	267.66	173.25	175.16	47.24	56.2
446			M1298911051RE_M1329463848RE	M1298911051RE	M1329463848RE	2018-12-08	2019-11-27	1.12661	1.08805	1.19	1.19	38.55	36.43	38.08	36.26	94.8	95.08	249.71	264.13	134.36	142.11
447		Ohm	M186627647LE_M1117268067LE	M186627647LE	M1117268067LE	2012-03-17	2013-03-07	1.02752	0.976894	1.77	1.76	16.56	17.55	16.79	18.12	90.76	91.26	265.73	254.54	113.63	120.39
448			M186627647RE_M1117268067LE	M186627647RE	M1117268067LE	2012-03-17	2013-03-07	1.02552	0.976894	1.19	1.76	16.58	17.55	16.41	18.12	92.61	91.26	264.25	254.54	113.63	120.39
449			M186627647RE_M1117268067RE	M186627647RE	M1117268067RE	2012-03-17	2013-03-07	1.02552	0.975121	1.19	1.18	16.58	17.6	16.41	17.23	92.61	93.09	264.25	253.17	113.63	120.39
450			M1099594785LE_M1130228763LE	M1099594785LE	M1130228763LE	2012-08-14	2013-08-04	1.07529	1.04746	1.78	1.77	38.34	40.25	39.94	41.87	86.9	86.4	206.49	205	265.12	273.19
451			M1099594785LE_M1130228763RE	M1099594785LE	M1130228763RE	2012-08-14	2013-08-04	1.07529	1.04545	1.78	1.19	38.34	40.45	39.94	39.33	86.9	88.2	206.49	204.11	265.12	273.19
452			M1109018275RE_M1139648645LE	M1109018275RE	M1139648645LE	2012-12-01	2013-11-21	1.37854	1.33715	1.2	1.77	77.24	75.22	76.06	76.98	266.79	268.85	174	173.15	13.88	22.45
453			M1134934841LE_M1165549822LE	M1134934841LE	M1165549822LE	2013-09-27	2014-09-16	1.14691	1.11818	1.77	1.77	26.85	27.14	28.08	28.36	268.93	268.44	133.01	132.68	327.81	335.75
454			M1134934841LE_M1165549822RE	M1134934841LE	M1165549822RE	2013-09-27	2014-09-16	1.14691	1.11618	1.77	1.19	26.85	27.28	28.08	26.54	268.93	265.89	133.01	133.16	327.81	335.75
455			M1134934841RE_M1165549822RE	M1134934841RE	M1165549822RE	2013-09-27	2014-09-16	1.14486	1.11618	1.19	1.19	26.99	27.28	26.25	26.54	266.36	265.89	133.49	133.16	327.81	335.75
456			M1146716397LE_M1177325691RE	M1146716397LE	M1177325691RE	2014-02-11	2015-01-31	1.84883	1.81414	1.77	1.19	151.44	152.21	152.75	151.26	268.72	265.78	227.04	219.09	108.3	117.02
457			M1270287163LE_M1359594992LE	M1270287163LE	M1359594992LE	2018-01-11	2020-11-09	0.961371	1.01895	1.74	1.74	18.06	17.25	18.69	17.64	275.77	276.58	108.92	100.35	156.02	147.08
458			M1270287163LE_M1359594992RE	M1270287163LE	M1359594992RE	2018-01-11	2020-11-09	0.961371	1.01748	1.74	1.18	18.06	17.27	18.69	17.18	275.77	274.05	108.92	100.95	156.02	147.08
459			M1270287163RE_M1359594992RE	M1270287163RE	M1359594992RE	2018-01-11	2020-11-09	0.959916	1.01748	1.17	1.18	18.1	17.27	17.83	17.18	273.26	274.05	109.43	100.95	156.02	147.08
460			M1283202832RE_M1372490962LE	M1283202832RE	M1372490962LE	2018-06-09	2021-04-08	1.07221	0.967031	1.18	1.74	25.11	23.27	24.17	24.53	86.52	83.8	220.48	225.65	310.99	307.15
461			M1283202832RE_M1372490962RE	M1283202832RE	M1372490962RE	2018-06-09	2021-04-08	1.07221	0.965675	1.18	1.17	25.11	23.38	24.17	22.51	86.52	85.61	220.48	224.61	310.99	307.15
462			M1354886465LE_M1413573102LE	M1354886465LE	M1413573102LE	2020-09-16	2022-07-27	1.01675	0.898416	0.08	1.73	57.37	56.52	57.45	58.18	95.21	94.67	195.63	196.28	90.65	78.84
463			M1354886465LE_M1413573102RE	M1354886465LE	M1413573102RE	2020-09-16	2022-07-27	1.01675	0.897136	0.08	1.16	57.37	56.65	57.45	55.51	95.21	96.47	195.63	195.5	90.65	78.84
464		Petavius B	M1142062450RE_M1172674310LE	M1142062450RE	M1172674310LE	2013-12-19	2014-12-08	1.43926	1.52624	1.15	1.72	77.25	76.93	76.11	78.65	94.15	90.88	176.53	177	51.5	60.17
465			M1172674310RE_M1203276202LE	M1172674310RE	M1203276202LE	2014-12-08	2015-11-27	1.52405	1.16327	1.16	1.7	77.05	75.35	75.91	77.04	94.55	91.25	176.82	176.49	60.17	68.22
466			M1203276202LE_M1233869859LE	M1203276202LE	M1233869859LE	2015-11-27	2016-11-15	1.16327	1.43909	1.7	1.71	75.35	72.57	77.04	74.28	91.25	91.47	176.49	175.08	68.22	75.49
467			M1203276202RE_M1233869859RE	M1203276202RE	M1233869859RE	2015-11-27	2016-11-15	1.16163	1.43703	1.14	1.15	75.43	72.68	74.3	71.54	94.91	95.27	176.32	174.96	68.22	75.49
468			M1269147225LE_M1358453495LE	M1269147225LE	M1358453495LE	2017-12-29	2020-10-27	0.671347	0.767772	1.71	1.71	21.71	22.78	22.44	23.65	91.9	92.75	113.47	119.85	139.39	132.54
469			M1269147225RE_M1358453495RE	M1269147225RE	M1358453495RE	2017-12-29	2020-10-27	0.670381	0.766693	1.15	1.16	21.75	22.84	21.39	22.32	95.54	96.41	113.84	120.24	139.39	132.54
470			M1345560876LE_M1404259293LE	M1345560876LE	M1404259293LE	2020-05-31	2022-04-10	0.905189	0.950687	1.73	1.71	23.29	22.43	24.43	23.53	267.77	267.06	230.75	232.57	339.56	325.02
471		Proclus	M139598775LE_M170253317RE	M139598775LE	M170253317RE	2010-09-20	2011-09-10	0.496084	0.487783	1.69	1.14	20.14	23.12	21.06	22.31	88.3	89.45	239.79	226.89	255.91	265.87
472			M139598775RE_M170253317RE	M139598775RE	M170253317RE	2010-09-20	2011-09-10	0.49542	0.487783	1.13	1.14	20.18	23.12	19.55	22.31	90.08	89.45	238.83	226.89	255.91	265.87
473			M1203354256LE_M1233947962LE	M1203354256LE	M1233947962LE	2015-11-28	2016-11-16	0.982774	1.06022	1.74	1.74	74.79	71.98	76.51	73.71	92.11	92.37	186.41	187.58	70.45	78.09
474			M1203354256RE_M1233947962LE	M1203354256RE	M1233947962LE	2015-11-28	2016-11-16	0.981341	1.06022	1.17	1.74	74.94	71.98	73.77	73.71	93.98	92.37	185.86	187.58	70.45	78.09
475			M1203354256RE_M1233947962RE	M1203354256RE	M1233947962RE	2015-11-28	2016-11-16	0.981341	1.05866	1.17	1.17	74.94	72.15	73.77	70.97	93.98	94.24	185.86	186.99	70.45	78.09
476		Rayet Y	M1100451547LE_M169811468RE	M169811468RE	M1100451547LE	2011-09-04	2012-08-24	0.461993	1.64057	1.13	1.8	51.43	52.24	50.87	53.2	88.28	86.55	242.99	239.81	257.18	264.42
477			M1100451547RE_M139157009RE	M139157009RE	M1100451547RE	2010-09-15	2012-08-24	0.560672	1.63809	1.14	1.21	50.31	52.38	49.86	51.69	89.14	87.64	249.73	238.02	249.44	264.42
478			M1207651826LE_M1416820480LE	M1207651826LE	M1416820480LE	2016-01-17	2022-09-03	1.03818	1.08727	1.78	1.75	50.82	49.9	51.7	50.5	94.46	97.65	242.01	251.45	117	107.15
479			M1207651826LE_M1416820480RE	M1207651826LE	M1416820480RE	2016-01-17	2022-09-03	1.03818	1.08572	1.78	1.18	50.82	49.96	51.7	49.49	94.46	98.59	242.01	249.67	117	107.15
480			M1207651826RE_M1416820480RE	M1207651826RE	M1416820480RE	2016-01-17	2022-09-03	1.03599	1.08572	1.21	1.18	50.94	49.96	50.28	49.49	95.52	98.59	240.25	249.67	117	107.15
481		Ryder	M1122650945LE_M192016141LE	M192016141LE	M1122650945LE	2012-05-18	2013-05-08	1.22687	0.635899	1.7	1.71	70.26	68.1	71.83	69.65	275.86	276.38	203.43	205.36	172.16	182.58
482			M1128558742LE_M1159181200LE	M1128558742LE	M1159181200LE	2013-07-15	2014-07-05	0.693074	0.759586	1.71	1.71	65.66	65.96	67.2	67.5	84.05	83.41	154.14	153.94	243.37	251.56
483			M1128558742RE_M1159181200LE	M1128558742RE	M1159181200LE	2013-07-15	2014-07-05	0.692083	0.759586	1.15	1.71	65.75	65.96	64.75	67.5	90.27	83.41	154.64	153.94	243.37	251.56
484			M1128558742RE_M1159181200RE	M1128558742RE	M1159181200RE	2013-07-15	2014-07-05	0.692083	0.758487	1.15	1.16	65.75	66.07	64.75	65.06	90.27	89.64	154.64	154.46	243.37	251.56
485			M1141493120LE_M1172105288LE	M1141493120LE	M1172105288LE	2013-12-12	2014-12-01	1.23618	0.611644	1.7	0.16	85.17	84.97	86.87	84.81	88.97	93.77	176.68	176.84	42.33	48.87
486			M1141493120RE_M1172105288RE	M1141493120RE	M1172105288RE	2013-12-12	2014-12-01	1.2344	0.61116	1.15	3.02	85.27	85.08	84.13	82.07	95.17	99.93	176.54	176.68	42.33	48.87
487			M1159181200RE_M1399014190LE	M1159181200RE	M1399014190LE	2014-07-05	2022-02-09	0.758487	0.996204	1.16	1.73	66.07	65.12	65.06	66.62	89.64	80.01	154.46	149.53	251.56	257.58
488			M1225097473LE_M1345006352LE	M1225097473LE	M1345006352LE	2016-08-06	2020-05-25	0.582154	0.752501	1.7	1.72	43.2	43.2	43.38	43.58	270.2	268.8	265.64	259.1	327.53	328.99
489			M1225097473RE_M1345006352LE	M1225097473RE	M1345006352LE	2016-08-06	2020-05-25	0.581298	0.752501	1.14	1.72	43.21	43.2	43.03	43.58	263.27	268.8	264.05	259.1	327.53	328.99
490			M1225097473RE_M1345006352RE	M1225097473RE	M1345006352RE	2016-08-06	2020-05-25	0.581298	0.751219	1.14	1.16	43.21	43.23	43.03	42.92	263.27	261.86	264.05	257.47	327.53	328.99
491			M1283899886LE_M1373194370LE	M1283899886LE	M1373194370LE	2018-06-17	2021-04-16	0.723337	0.745413	1.72	1.72	44.77	44.18	45.24	44.54	81.62	80.45	105	101.02	313.82	307.68
492			M1283899886RE_M1373194370LE	M1283899886RE	M1373194370LE	2018-06-17	2021-04-16	0.722196	0.745413	1.15	1.72	44.8	44.18	44.58	44.54	87.84	80.45	105.89	101.02	313.82	307.68
493			M1283899886RE_M1373194370RE	M1283899886RE	M1373194370RE	2018-06-17	2021-04-16	0.722196	0.744268	1.15	1.15	44.8	44.2	44.58	44.06	87.84	86.66	105.89	101.93	313.82	307.68
494		Thales	M172567217RE_M1103208567LE	M172567217RE	M1103208567LE	2011-10-06	2012-09-25	0.468774	1.6891	1.13	1.81	64.06	63.83	63.9	64.09	266.67	266.86	103.16	96.95	293.22	302.18
495			M1103208567LE_M1133832205RE	M1103208567LE	M1133832205RE	2012-09-25	2013-09-14	1.6891	1.32028	1.81	1.21	63.83	64.17	64.09	64.14	266.86	264.12	96.95	96.2	302.18	310.33
496			M1103208567RE_M1133832205RE	M1103208567RE	M1133832205RE	2012-09-25	2013-09-14	1.68654	1.32028	1.22	1.21	63.86	64.17	63.79	64.14	265.23	264.12	98.59	96.2	302.18	310.33
497			M1103208567RE_M1133839315LE	M1103208567RE	M1133839315LE	2012-09-25	2013-09-14	1.68654	1.33036	1.22	1.8	63.86	64.11	63.79	64.3	265.23	265.72	98.59	94.63	302.18	310.53
498			M1103215710LE_M1133839315LE	M1103215710LE	M1133839315LE	2012-09-25	2013-09-14	1.68979	1.33036	1.81	1.8	63.89	64.11	64.15	64.3	266.87	265.72	97.01	94.63	302.38	310.53
499			M1103215710LE_M1133839315RE	M1103215710LE	M1133839315RE	2012-09-25	2013-09-14	1.68979	1.32802	1.81	1.21	63.89	64.13	64.15	64.11	266.87	264.14	97.01	96.26	302.38	310.53
500			M1103215710RE_M1133839315RE	M1103215710RE	M1133839315RE	2012-09-25	2013-09-14	1.68716	1.32802	1.22	1.21	63.92	64.13	63.84	64.11	265.24	264.14	98.65	96.26	302.38	310.53
501			M1162090740LE_M1371358967LE	M1162090740LE	M1371358967LE	2014-08-07	2021-03-26	1.39133	1.00001	1.79	1.74	64.57	64.9	65.32	65.87	83.51	79.29	246.8	237.6	290.52	289.11
502			M1177465739RE_M1208067058LE	M1177465739RE	M1208067058LE	2015-02-01	2016-01-22	1.38406	1.33101	1.21	1.78	62.58	62.75	62.07	63.33	96.15	96.12	248.54	252.84	120.31	128.47
503			M1203362203RE_M1233955908LE	M1203362203RE	M1233955908LE	2015-11-28	2016-11-16	1.46325	1.41544	1.2	1.78	83.73	82.22	82.55	83.92	96.76	96.43	194.78	198.59	70.68	78.35
504			M1220938784LE_M1399532130RE	M1220938784LE	M1399532130RE	2016-06-19	2022-02-15	1.34832	0.92651	1.77	1.17	69.15	69.26	70.47	68.33	82.07	78.83	223.01	220.41	280.88	267.11
505		Tycho	M1142502847LE_M1173114447LE	M1142502847LE	M1173114447LE	2013-12-24	2014-12-13	1.22427	1.35924	1.7	1.71	76.12	76.11	77.78	77.77	88.99	89.47	167.39	167.16	60.68	69.71
506			M1142502847LE_M1173114447RE	M1142502847LE	M1173114447RE	2013-12-24	2014-12-13	1.22427	1.35727	1.7	1.15	76.12	76.21	77.78	75.11	88.99	95.77	167.39	167.35	60.68	69.71
507			M1142502847RE_M1173114447RE	M1142502847RE	M1173114447RE	2013-12-24	2014-12-13	1.22251	1.35727	1.15	1.15	76.21	76.21	75.11	75.11	95.06	95.77	167.57	167.35	60.68	69.71
508			M1173114447LE_M1323648862LE	M1173114447LE	M1323648862LE	2014-12-13	2019-09-20	1.35924	1.62113	1.71	1.72	76.11	76.78	77.77	78.47	89.47	91.48	167.16	169.96	69.71	78.29
509			M1173114447LE_M1323648862RE	M1173114447LE	M1323648862RE	2014-12-13	2019-09-20	1.35924	1.61879	1.71	1.16	76.11	76.9	77.77	75.78	89.47	97.77	167.16	170.05	69.71	78.29
510			M1239010392LE_M1358882534LE	M1239010392LE	M1358882534LE	2017-01-14	2020-11-01	0.730557	0.759685	1.71	1.72	44.03	45.03	44.38	45.28	90.53	92.01	102.38	97.53	143.5	140.09
511			M1239010392RE_M1358882534LE	M1239010392RE	M1358882534LE	2017-01-14	2020-11-01	0.729559	0.759685	1.15	1.72	44.05	45.03	43.83	45.28	96.58	92.01	103.26	97.53	143.5	140.09
512			M1239010392RE_M1358882534RE	M1239010392RE	M1358882534RE	2017-01-14	2020-11-01	0.729559	0.758596	1.15	1.16	44.05	45.04	43.83	44.97	96.58	98.28	103.26	98.46	143.5	140.09
513			M1323648862LE_M1382366727RE	M1323648862LE	M1382366727RE	2019-09-20	2021-07-31	1.62113	1.82128	1.72	1.16	76.78	79.33	78.47	78.18	91.48	98.74	169.96	173.5	78.29	65.95
514			M160023165LE_M190665211RE	M160023165LE	M190665211RE	2011-05-14	2012-05-03	0.502119	0.656499	1.69	1.15	61.81	59.53	63.26	58.55	274.48	268.75	211.8	214.38	149.21	157.13
515			M160029952RE_M190672344RE	M160029952RE	M190672344RE	2011-05-14	2012-05-03	0.50297	0.647718	1.14	1.15	61.91	60.02	60.9	59.04	267.8	268.71	210.52	214.71	149.37	157.27
516			M1114226612RE_M1144849272LE	M1114226612RE	M1144849272LE	2013-01-30	2014-01-20	0.609681	0.604317	1.17	1.7	57.94	58.69	57.21	60.05	94.56	88.96	141.44	142.51	81.89	90.06
517			M1121293758LE_M1151914831LE	M1121293758LE	M1151914831LE	2013-04-22	2014-04-12	0.571834	0.709524	1.71	1.71	58.85	58.69	60.19	60.01	276.29	277.06	219.42	220.54	164.61	172.43
518			M1121293758RE_M1151914831LE	M1121293758RE	M1151914831LE	2013-04-22	2014-04-12	0.570992	0.709524	1.13	1.71	58.92	58.69	57.99	60.01	269.36	277.06	218.04	220.54	164.61	172.43
519			M1134289225LE_M1195517128LE	M1134289225LE	M1195517128LE	2013-09-20	2015-08-29	0.540134	0.47708	1.69	1.69	44.15	44.05	44.61	44.58	271.85	270.81	256	253.1	321.82	336.12
520			M1134289225RE_M1195517128LE	M1134289225RE	M1195517128LE	2013-09-20	2015-08-29	0.539368	0.47708	1.14	1.69	44.17	44.05	43.81	44.58	264.83	270.81	254.45	253.1	321.82	336.12
521			M1134289225RE_M1195517128RE	M1134289225RE	M1195517128RE	2013-09-20	2015-08-29	0.539368	0.476467	1.14	1.13	44.17	44.07	43.81	43.65	264.83	263.93	254.45	251.59	321.82	336.12
522			M1157828643LE_M1397664402LE	M1157828643LE	M1397664402LE	2014-06-19	2022-01-24	1.23415	1.5434	1.7	1.71	76.51	76.13	78.15	77.77	83.53	80.59	165.81	162.87	249.36	250.42
523			M1157828643RE_M1397664402LE	M1157828643RE	M1397664402LE	2014-06-19	2022-01-24	1.2324	1.5434	1.15	1.71	76.59	76.13	75.5	77.77	89.73	80.59	166.06	162.87	249.36	250.42
524			M1173100240LE_M1323634803LE	M1173100240LE	M1323634803LE	2014-12-13	2019-09-20	1.34037	1.61538	1.71	1.72	76.11	76.76	77.78	78.45	89.51	91.5	167.34	170.19	69.43	77.98
525			M1173107343LE_M1323641830LE	M1173107343LE	M1323641830LE	2014-12-13	2019-09-20	1.3492	1.62019	1.71	1.72	76.11	76.79	77.78	78.49	89.49	91.48	167.24	170.04	69.57	78.13
526			M1173107343LE_M1323641830RE	M1173107343LE	M1323641830RE	2014-12-13	2019-09-20	1.3492	1.61789	1.71	1.16	76.11	76.91	77.78	75.79	89.49	97.76	167.24	170.13	69.57	78.13
527			M1173107343RE_M1323641830RE	M1173107343RE	M1323641830RE	2014-12-13	2019-09-20	1.34724	1.61789	1.15	1.16	76.21	76.91	75.11	75.79	95.77	97.76	167.44	170.13	69.57	78.13
528			M1173114447LE_M1323648862LE	M1173114447LE	M1323648862LE	2014-12-13	2019-09-20	1.35924	1.62113	1.71	1.72	76.11	76.78	77.77	78.47	89.47	91.48	167.16	169.96	69.71	78.29
529			M1173114447LE_M1323648862RE	M1173114447LE	M1323648862RE	2014-12-13	2019-09-20	1.35924	1.61879	1.71	1.16	76.11	76.9	77.77	75.78	89.47	97.77	167.16	170.05	69.71	78.29
530			M1184880083LE_M1335389689LE	M1184880083LE	M1335389689LE	2015-04-28	2020-02-03	1.33265	1.51185	1.71	1.72	76.92	78.56	78.56	80.19	277.68	279.47	196.1	195.86	206.63	213.44
531			M1184880083LE_M1335389689RE	M1184880083LE	M1335389689RE	2015-04-28	2020-02-03	1.33265	1.50966	1.71	1.16	76.92	78.67	78.56	77.51	277.68	272.57	196.1	194.92	206.63	213.44
532			M1184880083LE_M1394094788LE	M1184880083LE	M1394094788LE	2015-04-28	2021-12-14	1.33265	1.76095	1.71	1.73	76.92	75.93	78.56	77.55	277.68	280.64	196.1	200.59	206.63	200.46
533			M1184880083RE_M1335389689RE	M1184880083RE	M1335389689RE	2015-04-28	2020-02-03	1.33068	1.50966	1.15	1.16	77.02	78.67	75.89	77.51	270.65	272.57	195.17	194.92	206.63	213.44
534			M1184880083RE_M1394094788LE	M1184880083RE	M1394094788LE	2015-04-28	2021-12-14	1.33068	1.76095	1.15	1.73	77.02	75.93	75.89	77.55	270.65	280.64	195.17	200.59	206.63	200.46
535			M1184880083RE_M1394094788RE	M1184880083RE	M1394094788RE	2015-04-28	2021-12-14	1.33068	1.75828	1.15	1.17	77.02	76.06	75.89	74.94	270.65	273.52	195.17	199.49	206.63	200.46
536			M1184894296LE_M1394108839LE	M1184894296LE	M1394108839LE	2015-04-28	2021-12-14	1.35024	1.80035	1.71	1.73	76.85	76.28	78.49	77.91	277.58	280.8	195.88	200.67	206.73	200.58
537			M1184894296RE_M1394108839LE	M1184894296RE	M1394108839LE	2015-04-28	2021-12-14	1.34823	1.80035	1.15	1.73	76.95	76.28	75.82	77.91	270.63	280.8	194.96	200.67	206.73	200.58
538			M1184894296RE_M1394108839RE	M1184894296RE	M1394108839RE	2015-04-28	2021-12-14	1.34823	1.79762	1.15	1.16	76.95	76.41	75.82	75.29	270.63	273.55	194.96	199.56	206.73	200.58
539			M1230815437LE_M1350713210RE	M1230815437LE	M1350713210RE	2016-10-11	2020-07-30	0.82026	1.23226	1.68	1.15	75.13	77.89	76.77	76.75	270.35	261.8	193.15	188.2	33.19	37.26
540			M1262514998LE_M1351825821RE	M1262514998LE	M1351825821RE	2017-10-13	2020-08-11	1.39399	1.40698	1.71	1.15	88.26	88.66	89.97	87.51	90.85	98.14	181.39	182.46	65.59	57.12
541			M1271944829LE_M1302509084RE	M1271944829LE	M1302509084RE	2018-01-30	2019-01-19	0.646714	0.746204	1.71	1.15	50.66	53.22	51.65	52.38	278.61	272.07	236.27	226.64	175.91	181.09
542			M1287271152LE_M1376560288LE	M1287271152LE	M1376560288LE	2018-07-26	2021-05-25	0.51244	0.629324	1.69	1.7	49.05	49.94	50.13	51.15	269.63	268.54	231.77	226.03	357.94	353.59
543			M1295452547LE_M1384717738LE	M1295452547LE	M1384717738LE	2018-10-29	2021-08-27	0.65574	0.924347	1.7	1.73	63.91	61.15	65.44	62.65	91.14	92.4	153.83	150.06	100.61	93.82
544			M1295452547RE_M1384717738LE	M1295452547RE	M1384717738LE	2018-10-29	2021-08-27	0.654778	0.924347	1.15	1.73	64	61.15	63	62.65	97.38	92.4	154.31	150.06	100.61	93.82
545			M1295452547RE_M1384717738RE	M1295452547RE	M1384717738RE	2018-10-29	2021-08-27	0.654778	0.922929	1.15	1.17	64	61.27	63	60.3	97.38	98.81	154.31	150.63	100.61	93.82
546			M1335389689RE_M1394094788LE	M1335389689RE	M1394094788LE	2020-02-03	2021-12-14	1.50966	1.76095	1.16	1.73	78.67	75.93	77.51	77.55	272.57	280.64	194.92	200.59	213.44	200.46
547		Eratosthenes	M1149588112LE_M1448089439RE	M1149588112LE	M1448089439RE	2014-03-16	2023-08-31	1.16971	0.953993	1.76	1.17	17.7	17.22	19.09	16.38	273.69	274.17	140.77	141.16	146.52	133.47
548			M1162525936LE_M1430481105RE	M1162525936LE	M1430481105RE	2014-08-12	2023-02-08	1.17769	0.749409	1.76	1.16	23.47	26.64	24.79	25.6	86.74	85.93	223.45	209.2	303.26	283.76
549			M1169593774LE_M1437518282LE	M1169593774LE	M1437518282LE	2014-11-02	2023-04-30	1.13892	0.702482	1.75	1.71	66.73	66.93	68.47	68.61	269.41	266.59	172.15	168.58	20.38	4.64
550			M1162525936LE_M1430481105LE	M1162525936LE	M1430481105LE	2014-08-12	2023-02-08	1.17769	0.750514	1.76	1.71	23.47	26.54	24.79	28.04	86.74	84.05	223.45	210	303.26	283.76
551			M1164888267LE_M1432831206RE	M1164888267LE	M1432831206RE	2014-09-09	2023-03-07	1.14132	0.729658	1.76	1.15	19.57	17.64	20.54	17.31	269.43	264.11	121.54	112.68	329.15	311.73
552			M1169593774LE_M1437518282RE	M1169593774LE	M1437518282RE	2014-11-02	2023-04-30	1.13892	0.701456	1.75	1.15	66.73	67.04	68.47	65.93	269.41	264.02	172.15	168.65	20.38	4.64
553	Cold spot craters	Bandfield	M1279519787RE_M1368815816RE	M1279519787RE	M1368815816RE	2018-04-28	2021-02-24	0.987911	0.868592	1.16	1.16	62.38	61.97	61.24	60.82	86.83	86.03	174.15	173.74	265.13	255.51
554		Chaplygin B	M1097858909RE_M1128493993LE	M1097858909RE	M1128493993LE	2012-07-25	2013-07-15	1.07109	1.02644	1.14	1.74	54.08	56.13	52.94	57.87	90.01	86.85	177.04	177.4	235.77	243.04
555			M1122601930RE_M1451703756LE	M1122601930RE	M1451703756LE	2013-05-07	2023-10-11	1.10473	1.17135	1.17	1.76	57.39	58.72	56.21	60.46	270.15	277.18	183.97	188.16	182.01	172.24
556			M1181479196LE_M1332005360LE	M1181479196LE	M1332005360LE	2015-03-20	2019-12-26	0.809636	0.889794	0.93	1.77	30.32	29.49	29.4	31.22	271.54	275.85	190.05	191.98	167.59	176.89
557			M1181479196RE_M1332005360RE	M1181479196RE	M1332005360RE	2015-03-20	2019-12-26	0.809185	0.888204	3.86	1.16	30.49	29.66	26.68	28.51	268.04	272.35	189.54	191.42	167.59	176.89
558			M1183829792LE_M1214430500LE	M1183829792LE	M1214430500LE	2015-04-16	2016-04-04	1.08473	0.989819	10.17	12.18	58.51	60.97	48.38	48.83	261.76	260.04	184.25	183.99	199.9	207.51
559			M1253256935LE_M1342581797RE	M1253256935LE	M1342581797RE	2017-06-28	2020-04-26	0.733374	0.758254	1.73	1.17	19.39	21.22	21.09	20.09	85.38	87.36	169.12	170.16	305.35	298.23
560		Fresh 1	M143676946LE_M174333330LE	M143676946LE	M174333330LE	2010-11-06	2011-10-27	0.632243	0.628635	5.87	1.7	40.23	35.3	34.77	36.87	262.22	271.85	199.7	204.52	305.91	313.19
561		Mee Q	M1335544496RE_M1394249482LE	M1335544496RE	M1394249482LE	2020-02-05	2021-12-15	1.72575	1.95919	1.17	1.74	79.28	76.69	78.12	78.33	272.24	280.26	193.32	199.06	214.81	201.97
562		Unnamed	M1148719823LE_M1209936901LE	M1148719823LE	M1209936901LE	2014-03-06	2016-02-12	0.949275	0.981556	2.82	1.77	17.76	18.42	17.47	19.03	270.89	275.04	100.95	107.7	131.03	146.18
563			M1148719823RE_M1209936901LE	M1148719823RE	M1209936901LE	2014-03-06	2016-02-12	0.949878	0.981556	5.79	1.77	17.79	18.42	17.69	19.03	268.31	275.04	101.68	107.7	131.03	146.18
564			M1370952171LE_M1429617636LE	M1370952171LE	M1429617636LE	2021-03-21	2023-01-29	0.92439	0.925288	1.73	1.73	38.76	37.61	40.36	39.2	84.06	83.3	203.29	203.94	279.72	265.51
565			M1133399520LE_M1164012990RE	M1133399520LE	M1164012990RE	2013-09-09	2014-08-30	0.898617	0.886841	1.77	4.4	19.9	19.78	19.97	20.23	269.18	263.82	90.05	91.96	299.96	309.01
566			M1148719823LE_M1179333895LE	M1148719823LE	M1179333895LE	2014-03-06	2015-02-23	0.949275	1.03661	2.82	1.78	17.76	17.93	17.47	18.37	270.89	274.7	100.95	101.64	131.03	139.01
567			M1164012990RE_M1194623349LE	M1164012990RE	M1194623349LE	2014-08-30	2015-08-19	0.886841	0.968261	4.4	7.09	19.78	19.72	20.23	21.46	263.82	272.25	91.96	93.8	309.01	319.1
568			M1179333895LE_M1209936901LE	M1179333895LE	M1209936901LE	2015-02-23	2016-02-12	1.03661	0.981556	1.78	1.77	17.93	18.42	18.37	19.03	274.7	275.04	101.64	107.7	139.01	146.18

## Sheet: Sheet1
	M1149588112LE	M1448089439RE	2014-03-16	2023-08-31	1.16971	0.953993	1.76	1.17	17.7	17.22	19.09	16.38	273.69	274.17	140.77	141.16	146.52	133.47
	M1162525936LE	M1430481105RE	2014-08-12	2023-02-08	1.17769	0.749409	1.76	1.16	23.47	26.64	24.79	25.6	86.74	85.93	223.45	209.2	303.26	283.76
	M1169593774LE	M1437518282LE	2014-11-02	2023-04-30	1.13892	0.702482	1.75	1.71	66.73	66.93	68.47	68.61	269.41	266.59	172.15	168.58	20.38	4.64
	M1162525936LE	M1430481105LE	2014-08-12	2023-02-08	1.17769	0.750514	1.76	1.71	23.47	26.54	24.79	28.04	86.74	84.05	223.45	210	303.26	283.76
	M1164888267LE	M1432831206RE	2014-09-09	2023-03-07	1.14132	0.729658	1.76	1.15	19.57	17.64	20.54	17.31	269.43	264.11	121.54	112.68	329.15	311.73
	M1169593774LE	M1437518282RE	2014-11-02	2023-04-30	1.13892	0.701456	1.75	1.15	66.73	67.04	68.47	65.93	269.41	264.02	172.15	168.65	20.38	4.64
>>>
